# Supplementary material for: Disruption of rcnB modulates colistin susceptibility in Acinetobacter baumannii AB5075
Source: Virulence. 2026 Jul 14;17(1):2697100. doi: 10.1080/21505594.2026.2697100 (PMC13371490; doi:10.1080/21505594.2026.2697100)
Supplement: Table S2 Differentially expressed genes between AB5075 WT and AB5075 ΔrcnB without colistin treatment.xlsx [file KVIR_A_2697100_SM8517.xlsx]

## Sheet: Sheet1
id	log2FoldChange	pval
A591_RS08025	3.3761	2.229e-26
A591_RS08035	3.2714	3.078e-24
A591_RS11240	3.8528	6.247e-23
A591_RS16565	3.4451	1.9889999999999999e-22
A591_RS11380	2.2835	4.379e-22
A591_RS08030	2.4722	5.923e-21
A591_RS11245	3.1587	6.206000000000001e-20
A591_RS06310	1.985	8.138000000000001e-20
A591_RS16570	3.1745	2.469e-19
A591_RS16555	2.6692	2.531e-19
A591_RS00440	2.0583	9.978e-19
A591_RS00430	2.3165	3.34e-18
A591_RS16580	2.9132	9.024e-18
A591_RS11395	2.9649	6.224e-17
A591_RS18015	-1.784	1.749e-16
A591_RS07965	2.0665	3.086e-16
A591_RS00425	2.5413	3.208e-16
A591_RS08040	2.1379	3.52e-16
A591_RS02705	-1.447	1.186e-15
A591_RS06305	2.1105	5.029e-15
A591_RS06300	1.7871	6.321e-15
A591_RS05690	1.4851	6.455e-15
A591_RS06315	1.8792	8.108e-15
A591_RS05785	1.491	8.204e-15
A591_RS11415	2.5939	1.307e-14
A591_RS06360	2.5756	1.453e-14
A591_RS16560	3.2327	1.834e-14
A591_RS17835	2.2664	2.392e-14
A591_RS05555	-1.586	2.484e-14
A591_RS11610	1.5088	2.702e-14
A591_RS11420	2.2611	3.259e-14
A591_RS00415	2.0741	1.515e-13
A591_RS14875	-9.053	1.957e-13
A591_RS05700	1.4453	2.146e-13
A591_RS11345	2.1233	2.301e-13
A591_RS15990	1.6309	3.946e-13
A591_RS11210	1.8637	1.536e-12
A591_RS02695	-1.4	1.606e-12
A591_RS00445	2.8578	1.806e-12
A591_RS16425	2.319	2.135e-12
A591_RS09655	1.996	2.227e-12
A591_RS00310	1.1255	3.806e-12
A591_RS00225	-1.757	5.952e-12
A591_RS18345	-1.458	6.839e-12
A591_RS09615	1.6058	1.085e-11
A591_RS07960	1.9379	1.203e-11
A591_RS16545	2.005	1.276e-11
A591_RS09255	2.4253	3.796e-11
A591_RS00420	2.0783	4.121e-11
A591_RS17605	2.2027	8.542e-11
A591_RS16550	2.3068	9.534e-11
A591_RS00435	1.8065	1.226e-10
A591_RS16775	1.4975	1.258e-10
A591_RS09630	1.9776	1.884e-10
A591_RS09225	1.8114	2.187e-10
A591_RS11230	4.3264	4.596e-10
A591_RS17830	1.894	5.401e-10
A591_RS09470	1.7064	5.664e-10
A591_RS11235	3.9949	7.204e-10
A591_RS00305	1.0325	8.231e-10
A591_RS11410	2.4295	8.606e-10
A591_RS16585	2.4274	8.637e-10
A591_RS08110	1.6177	2.456e-09
A591_RS09640	1.8451	2.467e-09
A591_RS08105	1.623	2.751e-09
A591_RS09245	2.196	2.861e-09
A591_RS01415	1.5364	2.878e-09
A591_RS09295	2.0891	4.111e-09
A591_RS09520	1.9236	4.695e-09
A591_RS16305	-1.11	7.636e-09
A591_RS03210	1.7131	7.79e-09
A591_RS06710	-1.28	9.317e-09
A591_RS09625	1.834	9.815e-09
A591_RS09645	1.5854	1.044e-08
A591_RS10230	1.4483	1.068e-08
A591_RS06355	2.0507	1.645e-08
A591_RS00915	1.7963	1.945e-08
A591_RS18070	1.238	2.15e-08
A591_RS02810	1.3554	2.237e-08
A591_RS06115	1.9016	2.442e-08
A591_RS08970	-1.1	2.812e-08
A591_RS16215	1.2347	3.457e-08
A591_RS05790	1.5041	3.622e-08
A591_RS09660	1.6229	4.648e-08
A591_RS18810	1.115	4.85e-08
A591_RS11225	3.9406	4.86e-08
A591_RS06370	1.71	5.932e-08
A591_RS16605	2.0345	6.091e-08
A591_RS11220	3.7373	6.438e-08
A591_RS11200	1.3972	6.73e-08
A591_RS00220	-1.165	6.743e-08
A591_RS01010	1.4982	7.448e-08
A591_RS09280	2.1944	7.793e-08
A591_RS16780	1.374	8.055e-08
A591_RS09635	1.7462	9.1e-08
A591_RS16365	1.3352	9.448e-08
A591_RS06295	1.7948	9.628e-08
A591_RS09250	2.1057	9.954e-08
A591_RS16790	1.7853	1.223e-07
A591_RS01980	1.6254	1.406e-07
A591_RS06345	1.78	1.519e-07
A591_RS09260	2.0468	1.569e-07
A591_RS02330	1.1049	1.647e-07
A591_RS09665	2.0304	1.69e-07
A591_RS13795	1.2552	1.965e-07
A591_RS08120	2.0407	2.48e-07
A591_RS03255	1.0872	2.892e-07
A591_RS00040	-1.951	2.972e-07
A591_RS16590	1.8181	3.458e-07
A591_RS17825	3.6852	4.322e-07
A591_RS10935	1.4903	4.479e-07
A591_RS04340	1.4507	5.117e-07
A591_RS09220	1.5073	5.158e-07
A591_RS10970	0.9918	5.52e-07
A591_RS11385	3.0802	7.367e-07
A591_RS08020	1.8672	8.853e-07
A591_RS09315	1.3864	9.139e-07
A591_RS11935	1.1738	9.968e-07
A591_RS00780	-1.232	1.039e-06
A591_RS09550	1.5805	1.535e-06
A591_RS00295	1.1497	1.838e-06
A591_RS03160	-1.144	1.947e-06
A591_RS03250	1.1922	2.021e-06
A591_RS17375	-0.8542	2.305e-06
A591_RS08825	1.7705	2.415e-06
A591_RS10245	1.1544	2.765e-06
A591_RS10995	-0.9767	2.847e-06
A591_RS13180	0.8634	3.149e-06
A591_RS16975	-1.23	3.422e-06
A591_RS02290	0.8105	3.501e-06
A591_RS06350	1.6542	3.953e-06
A591_RS18160	1.7432	4.216e-06
A591_RS13310	-0.9167	4.517e-06
A591_RS16420	2.4995	4.52e-06
A591_RS09725	-0.997	5.014e-06
A591_RS18220	-1.219	5.621e-06
A591_RS13290	-0.9976	5.754e-06
A591_RS10235	1.1088	5.955e-06
A591_RS07985	1.4906	6.522e-06
A591_RS02700	-1.719	6.866e-06
A591_RS18355	-1.434	6.905e-06
A591_RS04490	0.8624	8.706e-06
A591_RS18365	-1.21	8.945e-06
A591_RS12405	1.9655	1.034e-05
A591_RS11390	3.3049	1.126e-05
A591_RS14660	-0.9519	1.162e-05
A591_RS14675	-1.183	1.319e-05
A591_RS10785	1.2537	1.522e-05
A591_RS04535	1.0207	1.828e-05
A591_RS12620	-0.9387	1.853e-05
A591_RS14750	-0.7556	1.956e-05
A591_RS00085	1.3941	2.005e-05
A591_RS09555	1.4851	2.184e-05
A591_RS16600	1.774	2.288e-05
A591_RS00130	-0.9825	2.381e-05
A591_RS09155	1.2365	2.393e-05
A591_RS13770	-1.375	2.487e-05
A591_RS06715	-0.922	2.891e-05
A591_RS15530	1.4248	3.098e-05
A591_RS02295	0.9039	3.279e-05
A591_RS00535	-1.109	3.287e-05
A591_RS07490	0.8592	3.664e-05
A591_RS04330	1.2223	3.76e-05
A591_RS11215	2.6751	3.875e-05
A591_RS09170	-1.219	3.949e-05
A591_RS06540	0.708	3.964e-05
A591_RS12250	1.3309	4.058e-05
A591_RS16575	1.9688	4.065e-05
A591_RS17110	0.775	4.259e-05
A591_RS10240	0.8898	4.746e-05
A591_RS16945	-0.8249	4.955e-05
A591_RS00125	-0.9638	5.356e-05
A591_RS06585	1.1173	5.714e-05
A591_RS03395	0.6885	7.141e-05
A591_RS13015	1.095	7.737e-05
A591_RS09190	1.0988	7.861e-05
A591_RS12960	-0.92	7.988e-05
A591_RS08770	-0.6911	8.065e-05
A591_RS18360	-1.034	8.498e-05
A591_RS09650	1.4607	8.556e-05
A591_RS15750	-0.7988	0.0001022
A591_RS07495	0.8108	0.000103
A591_RS02255	0.9125	0.0001031
A591_RS04905	1.5994	0.000116
A591_RS09570	1.0957	0.0001248
A591_RS18265	1.3553	0.0001253
A591_RS12255	0.7992	0.0001274
A591_RS05685	0.6586	0.000129
A591_RS03405	0.9657	0.0001335
A591_RS07720	0.9261	0.0001403
A591_RS17545	-0.8246	0.0001438
A591_RS05595	3.5005	0.0001444
A591_RS11150	1.0158	0.000146
A591_RS04855	0.7986	0.0001511
A591_RS03400	0.7721	0.0001516
A591_RS09705	-0.8389	0.0001615
A591_RS17270	1.0742	0.0001639
A591_RS09960	-0.8594	0.0001771
A591_RS16430	1.6528	0.0001826
A591_RS05100	1.0879	0.0002062
A591_RS11615	5.0665	0.0002081
A591_RS08780	-0.9113	0.000217
A591_RS00400	0.686	0.0002238
A591_RS07895	0.8003	0.0002261
A591_RS07155	-1.035	0.0002438
A591_RS06035	0.9153	0.0002506
A591_RS09270	2.5212	0.0002513
A591_RS05445	0.7588	0.0002631
A591_RS16075	1.6637	0.0002681
A591_RS03610	-0.8307	0.0002737
A591_RS09575	1.4317	0.0002778
A591_RS09865	-1.257	0.0002808
A591_RS12625	-0.8557	0.0002808
A591_RS10870	0.7941	0.0002824
A591_RS08890	1.3931	0.0002869
A591_RS18080	-1.201	0.0002883
A591_RS13450	-0.8349	0.0002913
A591_RS13465	0.5825	0.0003278
A591_RS06260	1.0466	0.0003339
A591_RS07950	0.8417	0.0003376
A591_RS17895	1.2425	0.000353
A591_RS00300	0.7094	0.0003536
A591_RS17730	1.4138	0.0003618
A591_RS07560	-1.155	0.0003637
A591_RS06265	0.9964	0.0004129
A591_RS04910	1.0192	0.0004135
A591_RS19905	-1.294	0.0004203
A591_RS14895	-1.626	0.0004314
A591_RS14835	-0.5707	0.0005028
A591_RS13545	0.6863	0.0005163
A591_RS12615	-0.8782	0.0005191
A591_RS08360	-0.6597	0.0005418
A591_RS13445	-0.8072	0.0005634
A591_RS00210	0.9478	0.0005845
A591_RS17235	-1.255	0.000588
A591_RS08605	5.3602	0.0005921
A591_RS18310	-0.8354	0.0006065
A591_RS08815	-0.8117	0.0006131
A591_RS13615	-0.879	0.0006198
A591_RS07980	1.6128	0.0006288
A591_RS17555	-0.8727	0.0006339
A591_RS08425	1.3286	0.0006412
A591_RS17720	-0.8771	0.000642
A591_RS10450	-0.894	0.0006898
A591_RS03020	0.7687	0.0007269
A591_RS03455	-0.7065	0.0007271
A591_RS19865	-3.034	0.0007283
A591_RS05545	2.0787	0.0007483
A591_RS05035	-0.6213	0.0007725
A591_RS00800	-0.7188	0.0007809
A591_RS11555	-0.8035	0.0008111
A591_RS07165	-0.7714	0.0009022
A591_RS13810	-0.6674	0.0009164
A591_RS15790	-0.9864	0.0009457
A591_RS03185	1.1941	0.0009703
A591_RS05095	1.3514	0.0009705
A591_RS09285	2.2582	0.0009833
A591_RS19125	-0.6685	0.0009951
A591_RS15830	0.844	0.001031
A591_RS01350	-0.6572	0.001091
A591_RS02080	-0.8216	0.001093
A591_RS16245	1.0684	0.001254
A591_RS09510	1.4441	0.001261
A591_RS17130	-0.5532	0.00131
A591_RS17685	-0.8615	0.001327
A591_RS15635	0.6364	0.001342
A591_RS09610	0.9709	0.001367
A591_RS16825	-0.6593	0.001369
A591_RS14345	-0.8758	0.001372
A591_RS10680	0.7971	0.001376
A591_RS04445	-0.8088	0.001398
A591_RS04290	-0.6816	0.001519
A591_RS07750	-0.6362	0.001575
A591_RS08290	-0.7067	0.00158
A591_RS00935	-0.8893	0.001609
A591_RS08050	1.0745	0.001641
A591_RS16690	0.6668	0.001664
A591_RS10435	-1.094	0.00167
A591_RS11455	1.0916	0.001721
A591_RS00675	0.8191	0.00174
A591_RS08075	0.8128	0.001742
A591_RS16140	1.3092	0.001755
A591_RS08690	1.1613	0.001762
A591_RS17600	0.721	0.001839
A591_RS04375	-0.6403	0.001933
A591_RS11355	0.7656	0.001972
A591_RS01330	-1.074	0.001974
A591_RS07150	-1.035	0.001984
A591_RS00885	-0.6404	0.002052
A591_RS09075	0.6692	0.002123
A591_RS03230	0.9792	0.002125
A591_RS14275	0.5673	0.002149
A591_RS02170	-0.7602	0.002151
A591_RS11055	0.6968	0.002167
A591_RS05770	0.7312	0.002227
A591_RS12595	-0.6871	0.002239
A591_RS00665	0.4978	0.002318
A591_RS09925	1.5259	0.002385
A591_RS16080	3.2743	0.002391
A591_RS08900	1.226	0.002441
A591_RS16095	1.3041	0.002476
A591_RS16615	-0.6431	0.002513
A591_RS16415	0.8471	0.002564
A591_RS04935	-0.8892	0.002688
A591_RS03380	0.6028	0.002762
A591_RS13365	-0.6129	0.002856
A591_RS03435	-0.7675	0.002937
A591_RS11950	-0.58	0.002938
A591_RS18390	-0.8671	0.002947
A591_RS14505	1.0463	0.00303
A591_RS01100	0.609	0.003047
A591_RS00115	0.755	0.003202
A591_RS15595	1.0313	0.003241
A591_RS07630	-0.7002	0.003254
A591_RS00360	-0.5431	0.003505
A591_RS00630	-0.6432	0.003548
A591_RS06835	1.2023	0.003554
A591_RS10300	0.6562	0.003578
A591_RS14555	0.611	0.003609
A591_RS08205	-0.5618	0.003622
A591_RS11520	-0.6	0.003627
A591_RS15060	-0.9571	0.003646
A591_RS14170	0.6977	0.003673
A591_RS09965	-0.7386	0.003734
A591_RS14840	-0.5787	0.003743
A591_RS08430	0.8928	0.003758
A591_RS03375	0.5428	0.003782
A591_RS00745	-0.5536	0.003801
A591_RS00600	0.6843	0.003809
A591_RS06515	-0.7002	0.003863
A591_RS07900	1.0984	0.003942
A591_RS16090	2.655	0.004007
A591_RS08895	1.7906	0.004122
A591_RS11590	0.9557	0.004127
A591_RS12600	-0.5365	0.004157
A591_RS06425	-0.5857	0.004201
A591_RS17075	-0.7139	0.004238
A591_RS17440	0.9375	0.004246
A591_RS02950	-0.7489	0.004328
A591_RS09265	1.9995	0.004368
A591_RS15895	0.6759	0.004403
A591_RS09195	0.8571	0.004445
A591_RS16100	1.1863	0.004651
A591_RS08875	1.3103	0.004676
A591_RS14610	0.8119	0.004701
A591_RS08455	-1.041	0.004733
A591_RS08300	0.9893	0.004805
A591_RS16240	0.7563	0.004806
A591_RS11605	0.7226	0.004816
A591_RS14880	-0.6752	0.004919
A591_RS18475	-0.6926	0.004962
A591_RS12490	0.6556	0.00507
A591_RS07170	-0.7043	0.005083
A591_RS09880	-0.9543	0.005131
A591_RS03955	-0.7639	0.005134
A591_RS12610	-0.8361	0.005173
A591_RS15800	-0.7162	0.005317
A591_RS12865	-0.731	0.005352
A591_RS03650	-0.6107	0.005402
A591_RS14865	0.6075	0.005446
A591_RS15055	-0.8721	0.005497
A591_RS05045	-0.8689	0.00552
A591_RS09300	0.7029	0.005535
A591_RS12455	0.6145	0.005597
A591_RS17955	0.5487	0.005611
A591_RS09515	1.137	0.00562
A591_RS18885	0.4845	0.005718
A591_RS06640	4.5765	0.005788
A591_RS16935	-0.6246	0.005955
A591_RS01920	-0.5492	0.006118
A591_RS16065	-0.7044	0.006237
A591_RS08545	-0.7855	0.006245
A591_RS02510	4.1964	0.006247
A591_RS16160	0.8056	0.006381
A591_RS07760	0.6171	0.006385
A591_RS07145	-0.7199	0.006469
A591_RS09095	0.5145	0.006481
A591_RS12885	-0.6401	0.00659
A591_RS16375	1.1778	0.006716
A591_RS17480	0.6312	0.006787
A591_RS14405	0.7	0.006816
A591_RS05645	-1.041	0.006833
A591_RS16040	0.7749	0.006848
A591_RS09290	2.1877	0.006908
A591_RS04540	0.9579	0.006952
A591_RS06450	-0.5873	0.006974
A591_RS06325	0.7783	0.007023
A591_RS12495	0.8709	0.00703
A591_RS17540	-0.7461	0.007163
A591_RS09525	0.5649	0.007232
A591_RS07975	2.0306	0.007236
A591_RS11765	-0.6836	0.007238
A591_RS07530	0.5029	0.007325
A591_RS08535	-0.9057	0.007392
A591_RS04940	-0.678	0.007465
A591_RS07945	1.0118	0.007495
A591_RS16645	1.5162	0.007496
A591_RS03370	0.4393	0.007587
A591_RS12390	0.5552	0.007617
A591_RS16110	-0.8586	0.007633
A591_RS02920	-0.4886	0.00765
A591_RS13550	0.4501	0.007679
A591_RS07065	0.8083	0.0078
A591_RS03540	0.5638	0.007981
A591_RS18350	-0.9384	0.008153
A591_RS03385	0.5317	0.008155
A591_RS11285	-0.5423	0.008191
A591_RS16940	-0.7246	0.00821
A591_RS09560	1.68	0.008626
A591_RS14390	-0.5159	0.008633
A591_RS12150	-0.6206	0.00867
A591_RS06490	-0.7891	0.008682
A591_RS05845	-0.7117	0.008783
A591_RS12975	-0.6292	0.008833
A591_RS08870	0.5081	0.008836
A591_RS14290	-0.538	0.008897
A591_RS03730	-0.5474	0.008917
A591_RS05965	-0.5165	0.008922
A591_RS00670	0.5203	0.00895
A591_RS10305	0.6229	0.009119
A591_RS06440	-0.7118	0.009232
A591_RS07330	-0.6025	0.009438
A591_RS10920	-0.5735	0.009455
A591_RS00890	-0.5225	0.009552
A591_RS12650	-0.7082	0.009576
A591_RS16540	0.5706	0.009756
A591_RS05905	0.6513	0.009791
A591_RS09275	2.0648	0.009896
A591_RS15805	-0.8808	0.009995
A591_RS11400	0.7316	0.01003
A591_RS12310	-0.5477	0.01028
A591_RS13300	-0.4648	0.01037
A591_RS00875	-0.7889	0.01043
A591_RS12295	-0.4578	0.01054
A591_RS08045	0.6502	0.01054
A591_RS16070	1.2237	0.01058
A591_RS09590	1.0969	0.01075
A591_RS17565	-0.7334	0.0108
A591_RS10020	0.7489	0.01104
A591_RS16750	0.6628	0.01107
A591_RS10385	-0.5936	0.01116
A591_RS04980	0.6246	0.01126
A591_RS09305	0.7239	0.01134
A591_RS02640	-0.5001	0.01144
A591_RS03740	-0.4753	0.01151
A591_RS10060	-1.087	0.01152
A591_RS01480	-0.5114	0.0116
A591_RS07160	-0.5612	0.01163
A591_RS17695	3.0746	0.01165
A591_RS00320	0.8172	0.01167
A591_RS12340	-0.4951	0.01168
A591_RS03175	0.8348	0.0118
A591_RS15630	0.5207	0.0118
A591_RS02165	-0.7309	0.01181
A591_RS13715	0.5758	0.01197
A591_RS10175	0.6816	0.01203
A591_RS13645	-0.845	0.01204
A591_RS04545	0.5736	0.01208
A591_RS03530	0.4812	0.01213
A591_RS18155	1.5063	0.01227
A591_RS15225	-0.5363	0.01248
A591_RS14490	0.6068	0.01254
A591_RS16850	-0.4766	0.01255
A591_RS10875	0.6378	0.01257
A591_RS06085	-0.5784	0.01285
A591_RS02425	-0.6213	0.01289
A591_RS14635	-0.5735	0.01299
A591_RS08730	-0.5319	0.0131
A591_RS06495	-0.5256	0.01318
A591_RS15870	1.3107	0.01336
A591_RS06120	0.4822	0.01346
A591_RS09715	-0.4879	0.01378
A591_RS15245	-0.4953	0.01382
A591_RS11850	-0.4754	0.01406
A591_RS01395	-0.5733	0.01423
A591_RS20115	0.7354	0.01445
A591_RS04335	0.9794	0.01454
A591_RS14500	1.008	0.01468
A591_RS00215	1.1784	0.0147
A591_RS06080	-0.4483	0.01507
A591_RS07755	-0.5053	0.01535
A591_RS18010	-0.567	0.01563
A591_RS04235	-0.6536	0.01591
A591_RS11815	-0.5283	0.01594
A591_RS17750	-0.4397	0.01599
A591_RS03300	-0.681	0.01606
A591_RS14475	1.2163	0.01607
A591_RS06895	0.7203	0.01609
A591_RS04825	-0.6373	0.01612
A591_RS09585	1.7143	0.01625
A591_RS09915	0.9892	0.01631
A591_RS10940	0.7377	0.01638
A591_RS14650	0.8863	0.01644
A591_RS11425	1.0146	0.01673
A591_RS01530	-0.4726	0.01683
A591_RS15745	-0.5977	0.01686
A591_RS09070	0.5863	0.01689
A591_RS11780	0.7433	0.01737
A591_RS07545	-0.7197	0.01744
A591_RS04200	0.9896	0.01757
A591_RS04145	-0.4786	0.01762
A591_RS15380	3.7266	0.01773
A591_RS05120	-0.7439	0.01783
A591_RS16380	2.2957	0.01793
A591_RS09845	-0.4919	0.01797
A591_RS08550	-0.766	0.01816
A591_RS15875	0.5854	0.01826
A591_RS01355	-0.5815	0.01829
A591_RS19160	-0.5945	0.01834
A591_RS02585	0.63	0.01838
A591_RS05080	0.6507	0.01849
A591_RS09565	1.2483	0.01851
A591_RS02275	0.9546	0.01884
A591_RS08410	0.8454	0.01906
A591_RS02715	-0.646	0.01912
A591_RS13710	0.4094	0.01912
A591_RS03855	0.5749	0.01927
A591_RS17395	0.8632	0.01935
A591_RS03390	0.745	0.01941
A591_RS15770	-0.4629	0.01971
A591_RS08565	0.7014	0.01996
A591_RS02945	0.5534	0.02038
A591_RS19645	-0.5857	0.0206
A591_RS18805	-0.5058	0.02061
A591_RS09355	2.5103	0.02062
A591_RS08715	-0.6924	0.02088
A591_RS15725	1.3882	0.02089
A591_RS08560	-0.7123	0.02102
A591_RS01375	0.464	0.02102
A591_RS07025	0.4607	0.02103
A591_RS03430	-0.5223	0.02139
A591_RS05850	-0.6046	0.02143
A591_RS12240	0.6802	0.02165
A591_RS01785	-0.7086	0.02198
A591_RS17230	-1.482	0.02224
A591_RS16180	0.6702	0.02226
A591_RS03330	-0.4572	0.02242
A591_RS01380	-0.5085	0.02245
A591_RS00180	-0.4714	0.0226
A591_RS01240	3.3427	0.0227
A591_RS16680	-0.492	0.02276
A591_RS05830	0.6829	0.02283
A591_RS00765	-0.4915	0.02287
A591_RS01740	-0.4037	0.023
A591_RS07940	0.5128	0.02346
A591_RS05870	-0.5121	0.02369
A591_RS09850	-0.6232	0.02384
A591_RS17550	-0.7292	0.02392
A591_RS01385	0.7485	0.02394
A591_RS12010	-0.4704	0.02402
A591_RS05325	0.523	0.02406
A591_RS04325	0.8648	0.0241
A591_RS05560	-0.4716	0.0241
A591_RS17090	-0.4548	0.02426
A591_RS08460	-0.7476	0.02434
A591_RS00905	0.5247	0.02437
A591_RS06205	-0.4827	0.02439
A591_RS04295	-0.4095	0.0246
A591_RS02825	-0.6725	0.02467
A591_RS02980	0.5998	0.02474
A591_RS02960	-0.4459	0.02476
A591_RS05000	-0.669	0.02479
A591_RS02320	0.4899	0.02495
A591_RS09215	0.8242	0.025
A591_RS16060	-0.6959	0.02524
A591_RS05535	0.5859	0.02529
A591_RS08340	-0.5195	0.0253
A591_RS06755	-0.4011	0.02538
A591_RS07335	-0.5224	0.02553
A591_RS08200	-0.4648	0.02556
A591_RS07550	-0.6313	0.02568
A591_RS08600	0.5728	0.02571
A591_RS05235	-0.4417	0.02577
A591_RS04600	0.4322	0.0258
A591_RS13355	-0.5574	0.02583
A591_RS09700	-0.5496	0.0261
A591_RS09930	0.7132	0.02643
A591_RS17405	0.7721	0.02652
A591_RS17465	-0.6077	0.02656
A591_RS00730	-0.4871	0.02657
A591_RS14445	-0.6379	0.02678
A591_RS10980	0.579	0.027
A591_RS14755	-0.7717	0.02728
A591_RS01525	0.5935	0.02734
A591_RS14260	-0.5929	0.02751
A591_RS12980	-0.5469	0.02758
A591_RS02995	-0.4566	0.02766
A591_RS00120	-0.4189	0.02773
A591_RS05970	-0.3959	0.02794
A591_RS06815	-0.5891	0.02834
A591_RS04665	0.4627	0.02837
A591_RS05025	-0.4648	0.02868
A591_RS15890	-0.4334	0.02891
A591_RS15795	-0.5597	0.02903
A591_RS11940	-0.4898	0.02907
A591_RS03205	0.902	0.02953
A591_RS13695	-0.3876	0.02968
A591_RS05660	-0.6493	0.02984
A591_RS07830	0.5238	0.03028
A591_RS09150	0.7022	0.03044
A591_RS10425	-0.4468	0.03045
A591_RS02545	-0.4656	0.03052
A591_RS12300	-0.3893	0.03059
A591_RS16710	0.4083	0.03086
A591_RS17115	-0.4932	0.03088
A591_RS02495	0.408	0.03155
A591_RS13020	0.4626	0.03208
A591_RS03535	0.5388	0.0321
A591_RS07690	-0.663	0.03245
A591_RS08380	-0.511	0.03273
A591_RS15785	-0.6613	0.03284
A591_RS00775	-0.4489	0.0329
A591_RS15910	0.6619	0.03293
A591_RS13190	-0.4831	0.0331
A591_RS06010	-0.5234	0.03317
A591_RS05230	-0.4443	0.03324
A591_RS14745	-0.4831	0.03334
A591_RS04995	-0.493	0.03344
A591_RS01835	-0.7216	0.03362
A591_RS14315	-0.4299	0.03388
A591_RS06745	0.3694	0.0339
A591_RS10630	1.0822	0.03399
A591_RS04765	-0.4623	0.03409
A591_RS12965	-0.5862	0.0343
A591_RS07925	0.432	0.03441
A591_RS14530	-0.531	0.03473
A591_RS18795	1.2133	0.03499
A591_RS02985	-0.5706	0.03508
A591_RS18450	-0.4253	0.03509
A591_RS03075	-0.3732	0.03528
A591_RS10335	1.5483	0.03589
A591_RS04040	-0.4559	0.03598
A591_RS04450	-0.5192	0.03603
A591_RS03850	0.8602	0.03607
A591_RS00980	-0.6793	0.03654
A591_RS06290	0.562	0.03725
A591_RS12270	0.4163	0.03726
A591_RS11525	-0.4708	0.03726
A591_RS04405	-0.4663	0.03781
A591_RS14250	-0.5069	0.0381
A591_RS04655	0.4263	0.03814
A591_RS03505	-0.5962	0.03845
A591_RS18920	0.4616	0.03881
A591_RS20290	-2.132	0.03903
A591_RS14310	-0.485	0.03908
A591_RS13000	-0.3942	0.03909
A591_RS08220	-0.4708	0.03933
A591_RS17070	-0.4721	0.03994
A591_RS11275	0.6984	0.04007
A591_RS18250	1.0082	0.04054
A591_RS06160	0.5363	0.04059
A591_RS07955	0.4689	0.04063
A591_RS00110	-0.3757	0.04064
A591_RS14795	0.5599	0.04064
A591_RS09935	0.4861	0.04074
A591_RS00230	-0.5035	0.04099
A591_RS00410	0.5807	0.041
A591_RS05425	0.8675	0.04112
A591_RS12370	-0.4809	0.04116
A591_RS04675	0.3692	0.04131
A591_RS16185	0.7738	0.04159
A591_RS17390	0.7157	0.04164
A591_RS02085	-0.4625	0.04169
A591_RS02265	-0.4094	0.04169
A591_RS00660	0.3577	0.04173
A591_RS03170	0.6435	0.04177
A591_RS11980	-0.4405	0.04187
A591_RS03835	0.5933	0.04187
A591_RS02375	-0.3693	0.04233
A591_RS03080	-0.4179	0.04305
A591_RS01555	-0.421	0.04347
A591_RS15765	-0.4063	0.04359
A591_RS14810	-0.4639	0.04387
A591_RS05840	-0.3755	0.04415
A591_RS13575	-0.4337	0.04441
A591_RS04785	-0.4624	0.04472
A591_RS15755	-0.595	0.04474
A591_RS03035	0.4612	0.04487
A591_RS11535	-0.4604	0.04497
A591_RS01430	-0.5195	0.04505
A591_RS10885	0.6124	0.04511
A591_RS04605	0.3784	0.04527
A591_RS06790	-0.5183	0.04529
A591_RS01830	-0.8138	0.0453
A591_RS00920	0.5547	0.04539
A591_RS03860	0.4946	0.04564
A591_RS04960	0.7027	0.04567
A591_RS17135	-0.3761	0.04574
A591_RS04195	0.4882	0.04591
A591_RS07745	-0.4512	0.04602
A591_RS16395	1.0005	0.04612
A591_RS16465	2.8072	0.04633
A591_RS12305	0.4647	0.04684
A591_RS01700	1.2435	0.04691
A591_RS05950	-0.3892	0.04713
A591_RS15535	0.5349	0.04789
A591_RS10485	-0.3902	0.04813
A591_RS19005	-0.4151	0.04818
A591_RS16745	0.3237	0.04819
A591_RS02850	1.0711	0.04872
A591_RS03180	1.4414	0.04878
A591_RS04895	-0.3625	0.04907
A591_RS06125	-0.5009	0.04926
A591_RS05110	-0.3464	0.04953
A591_RS17080	-0.5522	0.04957
A591_RS05115	-0.3866	0.04979
A591_RS08225	0.6848	0.0498
A591_RS10315	-0.7746	0.04992
A591_RS01800	-0.5347	0.04995
A591_RS10770	0.5125	0.05038
A591_RS04815	-0.4353	0.05046
A591_RS14480	0.8585	0.0508
A591_RS02965	-0.3738	0.05083
A591_RS09105	0.4012	0.05102
A591_RS09110	0.5369	0.05121
A591_RS17775	-0.4608	0.05134
A591_RS16995	-0.6414	0.05156
A591_RS12025	0.5121	0.05171
A591_RS07130	-0.6336	0.05172
A591_RS11600	0.3779	0.05188
A591_RS10665	-0.5818	0.05192
A591_RS13145	0.341	0.05196
A591_RS00785	-0.3389	0.0521
A591_RS07575	-0.4915	0.05231
A591_RS10650	-0.4005	0.05233
A591_RS07580	-0.6602	0.05248
A591_RS09620	-0.5111	0.05292
A591_RS00035	-0.4735	0.05327
A591_RS04985	0.7125	0.05337
A591_RS04380	-0.384	0.05368
A591_RS06150	-0.3543	0.05382
A591_RS00515	0.6545	0.05391
A591_RS06680	0.5913	0.05422
A591_RS05050	-0.8018	0.05444
A591_RS03500	-0.3656	0.05476
A591_RS12400	1.8943	0.05478
A591_RS04185	-0.3697	0.05491
A591_RS16805	-0.3779	0.05518
A591_RS02015	-0.3556	0.05526
A591_RS13850	0.7327	0.05571
A591_RS08415	0.7902	0.05575
A591_RS12420	-0.356	0.05593
A591_RS00590	-0.4167	0.056
A591_RS04135	-0.3427	0.05632
A591_RS15865	0.7066	0.05678
A591_RS16800	-0.4819	0.05724
A591_RS08285	-0.5301	0.05732
A591_RS16230	0.5519	0.05743
A591_RS01275	3.2734	0.05757
A591_RS09320	0.6046	0.05768
A591_RS13540	0.5383	0.05769
A591_RS08955	0.8082	0.05798
A591_RS14965	0.3089	0.05813
A591_RS01475	-0.4569	0.05823
A591_RS14665	-1.269	0.0583
A591_RS04685	0.3137	0.05835
A591_RS04310	-0.4488	0.05836
A591_RS12445	-0.4643	0.05936
A591_RS04360	1.0368	0.05954
A591_RS00105	-0.4052	0.05962
A591_RS10590	-0.3666	0.05965
A591_RS12325	-0.4522	0.05965
A591_RS00880	-0.3575	0.05991
A591_RS18480	-0.4286	0.05996
A591_RS06780	-0.3648	0.05997
A591_RS19235	-0.5674	0.06019
A591_RS09940	-0.412	0.06032
A591_RS17450	0.5763	0.06037
A591_RS02420	-0.7093	0.06052
A591_RS00655	0.3109	0.06091
A591_RS02430	-0.4712	0.06142
A591_RS16490	1.9528	0.06143
A591_RS00570	0.7034	0.06155
A591_RS06455	-0.6886	0.06155
A591_RS02370	-0.3616	0.06199
A591_RS08270	0.3236	0.06203
A591_RS03490	-0.3717	0.06253
A591_RS09205	0.4761	0.06298
A591_RS02315	0.4269	0.06334
A591_RS00290	0.3225	0.06357
A591_RS09060	0.4501	0.06386
A591_RS01405	0.3401	0.06391
A591_RS18915	0.6047	0.06392
A591_RS16460	1.45	0.06399
A591_RS01290	-0.3841	0.06406
A591_RS19875	0.5273	0.06409
A591_RS13140	0.3289	0.06415
A591_RS12450	-0.3527	0.06426
A591_RS12780	-0.4704	0.06429
A591_RS11880	0.4765	0.06506
A591_RS15370	0.6443	0.06512
A591_RS15320	0.5874	0.06523
A591_RS10760	0.4116	0.06549
A591_RS08860	0.5804	0.06549
A591_RS15125	0.445	0.06586
A591_RS18835	-0.3885	0.06604
A591_RS03770	-0.47	0.06618
A591_RS10250	-1.212	0.06636
A591_RS04760	-0.4778	0.06646
A591_RS14460	-1.28	0.06664
A591_RS16880	0.574	0.06679
A591_RS12835	0.6126	0.06713
A591_RS12935	-0.4842	0.06718
A591_RS17475	-0.4113	0.06743
A591_RS02060	-0.5297	0.06746
A591_RS12875	-0.4027	0.06751
A591_RS10830	-0.3195	0.06764
A591_RS05190	-0.4147	0.0684
A591_RS04170	-0.2948	0.06868
A591_RS06960	-3.202	0.06885
A591_RS01035	0.4812	0.06929
A591_RS11510	0.5079	0.07011
A591_RS13210	-0.4803	0.07017
A591_RS14815	0.3797	0.07022
A591_RS13130	0.768	0.07023
A591_RS12710	0.482	0.07033
A591_RS12465	-0.3748	0.07082
A591_RS01695	-0.3516	0.07084
A591_RS16860	-0.3674	0.07086
A591_RS04320	0.9272	0.07161
A591_RS15220	0.6902	0.07176
A591_RS00395	-0.5667	0.0719
A591_RS13990	0.5585	0.07202
A591_RS14870	-0.6645	0.07208
A591_RS09310	1.8176	0.0722
A591_RS08720	-0.4039	0.07226
A591_RS08210	-0.4857	0.07257
A591_RS10155	-1.705	0.07277
A591_RS16740	0.3794	0.07322
A591_RS13185	-0.363	0.07356
A591_RS16405	0.6519	0.07378
A591_RS04870	0.7205	0.07406
A591_RS17990	-0.3383	0.07488
A591_RS15455	-0.6274	0.07491
A591_RS07510	-0.3889	0.07504
A591_RS19075	-0.3341	0.07511
A591_RS10405	-0.3313	0.07514
A591_RS16290	0.5902	0.07516
A591_RS08735	-0.4575	0.07555
A591_RS02970	-0.3101	0.0756
A591_RS06480	1.6489	0.07566
A591_RS17000	-0.4538	0.07572
A591_RS02185	-0.3737	0.07574
A591_RS01625	-0.3518	0.07578
A591_RS12375	-0.4885	0.07589
A591_RS01295	-0.3166	0.07631
A591_RS04615	0.3391	0.07696
A591_RS15050	0.7014	0.07764
A591_RS05955	-0.5244	0.07768
A591_RS06770	-0.6268	0.0779
A591_RS10225	0.5041	0.07805
A591_RS00345	0.6391	0.07809
A591_RS14320	-0.3371	0.07835
A591_RS08685	0.4696	0.07839
A591_RS17725	0.4252	0.07851
A591_RS01510	0.4579	0.07881
A591_RS12990	-0.4218	0.07937
A591_RS00450	1.4208	0.07947
A591_RS02005	0.4984	0.0795
A591_RS13730	0.5216	0.08016
A591_RS18995	-0.4557	0.0803
A591_RS12880	-0.383	0.08033
A591_RS03790	-0.3643	0.08038
A591_RS01195	0.5989	0.08038
A591_RS05055	0.5695	0.08049
A591_RS07995	3.1953	0.08078
A591_RS17420	-0.3807	0.08095
A591_RS07815	0.4414	0.08108
A591_RS17310	-0.379	0.08135
A591_RS15500	-0.5356	0.08171
A591_RS08355	-0.4438	0.08185
A591_RS16410	0.8252	0.08207
A591_RS06595	0.6537	0.08209
A591_RS03055	0.4065	0.08256
A591_RS01360	0.4958	0.08262
A591_RS02440	-0.3022	0.08279
A591_RS02155	-0.3306	0.08296
A591_RS04520	-0.5434	0.08309
A591_RS18020	-0.2999	0.08348
A591_RS03815	0.4873	0.08364
A591_RS11480	0.4917	0.08365
A591_RS14590	0.4791	0.08397
A591_RS02355	-0.3427	0.08397
A591_RS00265	-0.3129	0.08403
A591_RS05200	0.5989	0.08423
A591_RS07410	0.3479	0.08423
A591_RS17290	-0.3553	0.08439
A591_RS03550	-0.4187	0.08464
A591_RS02250	-0.3992	0.08471
A591_RS15555	1.0857	0.08486
A591_RS13350	0.3799	0.08506
A591_RS18780	-0.4803	0.08555
A591_RS10065	-0.8255	0.08598
A591_RS16620	0.5507	0.08626
A591_RS03440	-0.4842	0.08648
A591_RS09465	0.6274	0.0866
A591_RS02000	-0.3737	0.08665
A591_RS18100	0.5543	0.08671
A591_RS16455	2.2602	0.08684
A591_RS02405	-0.3229	0.08684
A591_RS17585	-0.3376	0.08695
A591_RS08620	-0.5803	0.08715
A591_RS01500	-0.367	0.08746
A591_RS14715	-0.4068	0.08764
A591_RS13580	-0.3432	0.08809
A591_RS18445	-0.3172	0.08812
A591_RS02415	-0.2931	0.08853
A591_RS07590	-0.5904	0.0894
A591_RS03880	-0.3217	0.08951
A591_RS05760	-0.4349	0.08955
A591_RS12805	0.3499	0.08955
A591_RS12825	-0.3609	0.0897
A591_RS00985	-0.3756	0.08997
A591_RS13295	-0.4695	0.09031
A591_RS00830	-0.4579	0.09049
A591_RS11300	-0.4015	0.09077
A591_RS17105	0.4797	0.09121
A591_RS04945	-1.37	0.09122
A591_RS10585	-0.5237	0.09138
A591_RS01895	-0.3474	0.09146
A591_RS08115	1.2882	0.0915
A591_RS15520	0.7889	0.09229
A591_RS01840	-0.3536	0.09236
A591_RS10195	-0.511	0.09239
A591_RS04810	-0.3665	0.09253
A591_RS02385	-0.3353	0.09332
A591_RS10925	-0.3586	0.09372
A591_RS02340	-0.3621	0.09376
A591_RS10660	-0.5225	0.09393
A591_RS12685	0.4359	0.09404
A591_RS00940	-0.4569	0.09488
A591_RS01535	-1.091	0.09497
A591_RS10655	-0.3736	0.09512
A591_RS05490	-0.3657	0.09521
A591_RS18030	-0.4259	0.09522
A591_RS14240	0.3019	0.09558
A591_RS14265	0.6673	0.09561
A591_RS12705	-0.4822	0.09568
A591_RS10080	-0.3809	0.09576
A591_RS03680	-0.3414	0.09584
A591_RS13265	3.4475	0.09607
A591_RS13205	1.2875	0.0963
A591_RS10805	0.5259	0.09692
A591_RS07735	-0.3567	0.09756
A591_RS20130	-0.337	0.09797
A591_RS05260	0.5456	0.09813
A591_RS07860	0.4082	0.09844
A591_RS05195	0.3046	0.09866
A591_RS16435	1.5666	0.09869
A591_RS14655	0.3541	0.09884
A591_RS03095	-0.3703	0.09911
A591_RS05585	0.6098	0.09913
A591_RS02660	-0.3251	0.09913
A591_RS04975	0.4642	0.09919
A591_RS06930	0.503	0.09936
A591_RS08595	-1.205	0.09945
A591_RS08745	-0.3614	0.09946
A591_RS17915	-0.5914	0.09973
A591_RS17185	-0.5129	0.1002
A591_RS12945	-0.3842	0.1005
A591_RS16440	1.7022	0.101
A591_RS13930	0.4185	0.101
A591_RS13860	0.794	0.1017
A591_RS08245	-0.2966	0.1019
A591_RS10255	0.648	0.102
A591_RS06155	-0.3591	0.1022
A591_RS04415	-0.3681	0.1022
A591_RS00840	0.5089	0.1023
A591_RS15815	0.4413	0.1024
A591_RS01750	-0.4558	0.1025
A591_RS12515	0.4658	0.103
A591_RS10725	-0.8444	0.1033
A591_RS03040	0.3665	0.1033
A591_RS17805	-0.572	0.1045
A591_RS10420	-0.422	0.1049
A591_RS16450	1.8237	0.1051
A591_RS06245	-0.3641	0.1051
A591_RS10515	-0.3929	0.1057
A591_RS01410	0.3494	0.1062
A591_RS02030	-0.4171	0.1062
A591_RS05765	0.4393	0.1064
A591_RS16445	1.7806	0.107
A591_RS04140	-0.5562	0.1074
A591_RS19050	-0.3692	0.1075
A591_RS16385	1.337	0.1075
A591_RS17595	-0.3288	0.1081
A591_RS15945	-0.8725	0.1083
A591_RS13630	-0.3377	0.1085
A591_RS11870	0.3644	0.1085
A591_RS04965	0.4937	0.1092
A591_RS04120	0.824	0.1093
A591_RS01710	-0.2951	0.1093
A591_RS04410	-0.2767	0.1102
A591_RS15975	0.5566	0.1106
A591_RS05930	-0.2827	0.1108
A591_RS07385	-0.2899	0.1108
A591_RS18415	-0.64	0.1109
A591_RS02500	0.3583	0.111
A591_RS03305	-0.2827	0.111
A591_RS00355	-0.5327	0.1111
A591_RS04025	1.1602	0.1112
A591_RS14150	0.6632	0.1113
A591_RS07270	0.6392	0.1116
A591_RS12740	0.6367	0.1117
A591_RS03910	-0.2823	0.112
A591_RS16310	0.583	0.1123
A591_RS02560	-0.3758	0.1124
A591_RS17010	-0.3534	0.1125
A591_RS18470	-0.2653	0.1127
A591_RS16525	0.4705	0.1127
A591_RS15215	0.6733	0.1132
A591_RS09955	-0.2828	0.1133
A591_RS16500	-0.4284	0.1137
A591_RS06525	0.2673	0.1138
A591_RS10670	-0.3045	0.114
A591_RS15550	1.2806	0.114
A591_RS14465	-0.284	0.1154
A591_RS10790	0.3252	0.1159
A591_RS13555	0.3073	0.116
A591_RS19045	-0.4035	0.1165
A591_RS18435	-0.292	0.1165
A591_RS09765	-0.4817	0.1173
A591_RS07430	0.361	0.1175
A591_RS17660	0.4931	0.1179
A591_RS19250	0.5706	0.118
A591_RS13435	-0.3003	0.1181
A591_RS02880	-0.3392	0.1184
A591_RS02210	1.3479	0.1184
A591_RS05800	-0.3131	0.1185
A591_RS13950	-0.5443	0.119
A591_RS05875	-0.2913	0.1195
A591_RS14065	2.3534	0.1196
A591_RS14370	-0.3171	0.1196
A591_RS01950	-1.179	0.1197
A591_RS09115	0.469	0.12
A591_RS17665	-0.2834	0.1203
A591_RS05975	-0.3126	0.1205
A591_RS10190	-0.9181	0.1207
A591_RS01205	-1.037	0.1208
A591_RS09080	0.5974	0.1211
A591_RS04050	-0.4002	0.1212
A591_RS04155	-0.3362	0.1212
A591_RS08835	0.6459	0.1213
A591_RS02800	-0.4437	0.1215
A591_RS07515	-0.3124	0.1217
A591_RS02200	0.4813	0.1222
A591_RS10580	-0.3608	0.1223
A591_RS12895	-0.4047	0.1227
A591_RS04865	-0.408	0.1228
A591_RS11250	0.3877	0.123
A591_RS04970	0.4989	0.1232
A591_RS13700	0.4462	0.1233
A591_RS05720	-0.2952	0.1237
A591_RS17655	-0.3955	0.124
A591_RS07200	0.5573	0.1241
A591_RS04080	-0.9837	0.1242
A591_RS05405	0.6304	0.1243
A591_RS16845	-0.4815	0.1244
A591_RS07675	0.762	0.1248
A591_RS00860	0.3027	0.1249
A591_RS13670	-0.3274	0.1249
A591_RS05345	-0.3121	0.1252
A591_RS03960	-0.4746	0.1254
A591_RS03805	-0.3631	0.1262
A591_RS09140	-0.7219	0.1263
A591_RS02930	-0.3317	0.1266
A591_RS06670	0.5982	0.1267
A591_RS04625	0.293	0.1272
A591_RS00185	-0.3038	0.1273
A591_RS16900	0.5071	0.1273
A591_RS11695	-3.543	0.1275
A591_RS15070	-0.5209	0.1277
A591_RS11490	0.8993	0.1283
A591_RS02795	-0.2734	0.1288
A591_RS07800	0.9284	0.1289
A591_RS02150	0.4597	0.1291
A591_RS05290	0.3133	0.1292
A591_RS10840	-0.2748	0.1295
A591_RS02680	-0.4024	0.1301
A591_RS04475	-0.4632	0.1302
A591_RS10735	-0.5465	0.1314
A591_RS08175	-0.3578	0.1318
A591_RS14860	0.3466	0.1318
A591_RS03165	-0.6956	0.1321
A591_RS01425	-0.4249	0.1321
A591_RS08385	-0.2814	0.1322
A591_RS15090	-0.3654	0.1323
A591_RS06185	-0.3094	0.1326
A591_RS06820	-0.3812	0.1327
A591_RS12440	-0.3678	0.1328
A591_RS07930	-0.4226	0.1329
A591_RS09740	0.538	0.133
A591_RS18110	0.7798	0.1332
A591_RS18125	0.4112	0.1334
A591_RS12930	-0.3135	0.1339
A591_RS07175	0.3374	0.1341
A591_RS08570	1.0192	0.1346
A591_RS14620	-0.3459	0.1348
A591_RS04005	-0.2913	0.135
A591_RS07870	0.2773	0.135
A591_RS02105	-0.402	0.1351
A591_RS15015	0.6419	0.1352
A591_RS13425	0.857	0.1355
A591_RS16830	-0.4284	0.1355
A591_RS09720	-0.309	0.1357
A591_RS17140	-0.3263	0.1359
A591_RS07345	0.4617	0.1369
A591_RS12890	-0.4558	0.1369
A591_RS17995	0.3939	0.1369
A591_RS15820	0.4197	0.1372
A591_RS12395	1.6062	0.138
A591_RS07990	1.1848	0.1386
A591_RS08585	-0.4698	0.1386
A591_RS02940	-0.461	0.1386
A591_RS16115	-0.4564	0.1387
A591_RS01825	-0.2938	0.139
A591_RS17275	1.4216	0.1394
A591_RS15905	0.4868	0.1396
A591_RS00250	-0.296	0.1405
A591_RS14305	-0.4043	0.1405
A591_RS09085	0.4078	0.1406
A591_RS06880	-0.3561	0.1407
A591_RS06145	-0.3665	0.141
A591_RS17560	-0.357	0.1411
A591_RS09185	0.4465	0.1415
A591_RS13915	-0.3816	0.1427
A591_RS13680	-0.2635	0.1428
A591_RS03470	0.339	0.1431
A591_RS13815	-1.218	0.1432
A591_RS04695	0.2496	0.1436
A591_RS08935	-0.3937	0.144
A591_RS17810	-0.2798	0.1441
A591_RS02805	-0.3301	0.1442
A591_RS18370	-0.5711	0.1444
A591_RS18865	0.2561	0.1449
A591_RS05890	-0.3246	0.145
A591_RS12045	0.629	0.1454
A591_RS17430	-0.5106	0.1456
A591_RS08740	-0.2871	0.1456
A591_RS06210	-0.3949	0.1456
A591_RS13285	0.5228	0.1456
A591_RS00160	-0.2957	0.1457
A591_RS03425	-0.3178	0.1458
A591_RS12675	-0.3032	0.1462
A591_RS17690	-0.3052	0.1462
A591_RS08325	0.3058	0.1462
A591_RS09040	-0.4083	0.1462
A591_RS04205	0.383	0.1463
A591_RS12720	-1.236	0.1465
A591_RS12680	0.5286	0.147
A591_RS01435	-0.435	0.147
A591_RS09240	-0.2981	0.1472
A591_RS09535	0.4815	0.1481
A591_RS13755	0.4872	0.1485
A591_RS16145	0.4043	0.1487
A591_RS19040	-0.2644	0.1491
A591_RS17535	-0.4295	0.1494
A591_RS16055	-0.429	0.1504
A591_RS07005	0.5617	0.1513
A591_RS07685	-0.2479	0.1519
A591_RS07795	-0.2895	0.1523
A591_RS14510	2.1412	0.1526
A591_RS02720	0.2766	0.1527
A591_RS08725	-0.2993	0.1535
A591_RS01495	0.5429	0.1537
A591_RS04215	-0.2804	0.1544
A591_RS00405	0.2767	0.1544
A591_RS00970	-0.8501	0.1546
A591_RS01455	0.3575	0.1548
A591_RS07680	-0.2838	0.155
A591_RS05665	-0.2624	0.1553
A591_RS10530	-0.2998	0.1555
A591_RS00625	-0.3054	0.1557
A591_RS16925	-0.3186	0.156
A591_RS02260	-0.2567	0.1572
A591_RS17220	-0.466	0.1575
A591_RS07295	0.6381	0.1575
A591_RS06995	0.6257	0.1579
A591_RS08445	0.365	0.1583
A591_RS12940	-0.3363	0.159
A591_RS12165	0.8069	0.1594
A591_RS02310	0.2777	0.1594
A591_RS05245	-0.343	0.1597
A591_RS14680	0.2403	0.1597
A591_RS02110	-0.328	0.1597
A591_RS05835	-0.3846	0.1599
A591_RS05370	0.4847	0.1603
A591_RS12005	0.3749	0.161
A591_RS12355	0.2929	0.161
A591_RS12730	-0.417	0.1613
A591_RS08965	0.5654	0.1615
A591_RS07030	0.3726	0.1617
A591_RS18145	0.9669	0.1618
A591_RS17360	0.241	0.1618
A591_RS13500	0.3902	0.162
A591_RS14780	-0.342	0.1624
A591_RS08640	0.3142	0.1624
A591_RS05280	-0.315	0.1626
A591_RS17170	0.4181	0.163
A591_RS05940	-0.2765	0.1639
A591_RS02300	-0.2546	0.1639
A591_RS03315	-0.2792	0.1641
A591_RS01705	-0.319	0.1647
A591_RS00615	-0.2933	0.1648
A591_RS04830	-0.2389	0.1649
A591_RS06925	-0.3146	0.1656
A591_RS10645	-0.3042	0.1657
A591_RS08085	0.3296	0.1667
A591_RS19255	-0.3321	0.1672
A591_RS06850	-0.2822	0.1681
A591_RS15195	1.2195	0.1683
A591_RS03670	-0.396	0.1684
A591_RS15730	1.1801	0.1686
A591_RS01090	0.3971	0.1689
A591_RS11060	-0.2914	0.1689
A591_RS16485	1.6016	0.1691
A591_RS03685	-0.3079	0.1691
A591_RS08375	1.0951	0.1696
A591_RS11770	-0.371	0.1698
A591_RS04070	-0.4316	0.1698
A591_RS18325	0.4784	0.1702
A591_RS14235	0.3583	0.1708
A591_RS06570	-0.2801	0.1711
A591_RS04630	0.2319	0.1715
A591_RS05090	-0.3	0.1717
A591_RS03365	0.2266	0.1718
A591_RS16815	-1.199	0.1719
A591_RS02160	-0.3051	0.1719
A591_RS11115	0.923	0.1721
A591_RS12275	0.2697	0.1723
A591_RS02990	-0.5324	0.1724
A591_RS06320	0.475	0.1726
A591_RS08775	-0.317	0.1732
A591_RS04530	-0.4412	0.1732
A591_RS16315	-0.5088	0.1737
A591_RS08170	0.6714	0.1741
A591_RS09985	0.4825	0.1742
A591_RS01965	0.2569	0.1747
A591_RS07535	0.3157	0.175
A591_RS10865	0.4102	0.175
A591_RS15095	-1.008	0.1752
A591_RS02770	0.5524	0.1754
A591_RS13440	-0.2332	0.1755
A591_RS14980	0.8525	0.1764
A591_RS11645	1.0354	0.1766
A591_RS18090	-0.2764	0.1776
A591_RS09670	0.4882	0.1783
A591_RS15480	0.432	0.1794
A591_RS02860	-0.264	0.1804
A591_RS04575	0.2153	0.1809
A591_RS03600	-0.3438	0.1812
A591_RS01245	-2.59	0.1815
A591_RS13925	0.4635	0.1816
A591_RS02955	-0.2956	0.1816
A591_RS18515	0.4655	0.1818
A591_RS04110	0.6347	0.1828
A591_RS05275	-0.2776	0.184
A591_RS12760	-0.2915	0.1842
A591_RS04735	-0.3025	0.1844
A591_RS05575	0.9449	0.1851
A591_RS06985	0.3146	0.1852
A591_RS03765	-0.2778	0.1852
A591_RS00735	0.24	0.1856
A591_RS04620	0.264	0.1857
A591_RS06675	0.3643	0.1857
A591_RS11135	0.4853	0.1858
A591_RS02050	-0.5987	0.1859
A591_RS16370	0.299	0.1859
A591_RS01760	0.2105	0.186
A591_RS08065	0.482	0.186
A591_RS00770	-0.2584	0.186
A591_RS14340	0.2838	0.1862
A591_RS17710	0.4997	0.1863
A591_RS12415	-0.2294	0.1869
A591_RS17095	0.4433	0.1869
A591_RS11820	-0.3163	0.1872
A591_RS14850	0.2764	0.1874
A591_RS06775	-0.4576	0.1876
A591_RS12345	-0.2689	0.1878
A591_RS12690	-0.2908	0.1882
A591_RS18305	-0.3497	0.1884
A591_RS05165	-0.2561	0.1887
A591_RS04180	-0.3623	0.1889
A591_RS12570	0.3046	0.189
A591_RS13330	0.2906	0.1893
A591_RS05250	0.3894	0.1894
A591_RS02240	-0.2729	0.1894
A591_RS00190	0.2288	0.1899
A591_RS00555	-0.237	0.19
A591_RS00380	0.858	0.19
A591_RS08515	0.9721	0.1905
A591_RS05005	-0.2878	0.1909
A591_RS05580	-0.79	0.1909
A591_RS09395	-0.392	0.191
A591_RS05270	0.4368	0.1912
A591_RS14915	0.4811	0.1913
A591_RS01505	-0.3081	0.1914
A591_RS12035	-0.2744	0.1915
A591_RS14730	0.3504	0.1932
A591_RS04635	0.2772	0.1932
A591_RS03445	-0.3185	0.1933
A591_RS17950	-0.4732	0.1936
A591_RS15660	0.5141	0.1936
A591_RS19215	0.2173	0.1937
A591_RS04060	-0.2413	0.194
A591_RS16755	-0.2732	0.1943
A591_RS19210	-0.5105	0.1944
A591_RS05500	0.6165	0.1953
A591_RS01975	1.0064	0.1957
A591_RS05430	-0.25	0.1963
A591_RS15995	0.6388	0.1969
A591_RS17445	0.4856	0.1973
A591_RS17840	0.3077	0.1973
A591_RS19560	-0.5029	0.1979
A591_RS11205	-0.2929	0.1979
A591_RS11855	0.3555	0.198
A591_RS01230	0.9395	0.198
A591_RS16905	0.3845	0.1983
A591_RS06180	0.2533	0.1983
A591_RS07185	-0.3326	0.1984
A591_RS12195	0.9622	0.1989
A591_RS18385	0.5081	0.1989
A591_RS12475	-0.2425	0.1999
A591_RS10915	-0.3362	0.1999
A591_RS00610	-0.3322	0.2
A591_RS12655	-0.2753	0.2003
A591_RS15250	0.5608	0.2009
A591_RS19205	-0.276	0.2016
A591_RS07610	0.3555	0.2017
A591_RS09580	0.616	0.2017
A591_RS18500	-1.109	0.2017
A591_RS14485	0.3088	0.2021
A591_RS10000	-0.4162	0.2022
A591_RS11075	-0.2842	0.2025
A591_RS00815	-0.2955	0.2026
A591_RS07225	-0.3801	0.2027
A591_RS16050	-0.3328	0.2036
A591_RS18930	0.3579	0.2037
A591_RS13235	-0.2657	0.2039
A591_RS00995	-0.3571	0.2041
A591_RS18140	0.6027	0.2043
A591_RS10810	0.2727	0.2045
A591_RS11270	0.3334	0.2045
A591_RS07215	-0.3454	0.2047
A591_RS13760	-0.7186	0.205
A591_RS14570	0.2872	0.2054
A591_RS14950	-0.3086	0.2057
A591_RS01440	-0.3092	0.2058
A591_RS06940	0.4234	0.2059
A591_RS01725	-0.2473	0.2062
A591_RS11595	0.3062	0.2062
A591_RS02885	-0.2313	0.2066
A591_RS09010	-0.4901	0.2068
A591_RS02270	-0.248	0.2068
A591_RS14550	0.6543	0.208
A591_RS01210	-0.5573	0.208
A591_RS04885	-0.341	0.2083
A591_RS10095	-0.2356	0.2085
A591_RS14845	-0.2814	0.2088
A591_RS04315	0.3876	0.2089
A591_RS02875	0.2727	0.209
A591_RS17755	-0.2906	0.209
A591_RS11090	-0.336	0.2092
A591_RS11070	0.3428	0.2093
A591_RS12970	-0.2592	0.2104
A591_RS17030	0.2881	0.2105
A591_RS13055	-0.2448	0.2106
A591_RS04580	0.2052	0.2116
A591_RS04955	0.4374	0.2116
A591_RS06735	0.3923	0.212
A591_RS11515	-0.2367	0.2123
A591_RS00275	0.2486	0.2124
A591_RS00640	0.2156	0.2126
A591_RS12585	-0.2448	0.2127
A591_RS13320	-0.2509	0.2133
A591_RS12500	0.305	0.2136
A591_RS06555	-0.4969	0.2139
A591_RS10410	-0.2214	0.214
A591_RS12380	0.2781	0.2144
A591_RS05475	-0.2474	0.215
A591_RS16470	1.7682	0.2161
A591_RS15610	1.3371	0.2161
A591_RS15960	-0.4155	0.2167
A591_RS10765	0.3213	0.2168
A591_RS16165	0.3231	0.2176
A591_RS16035	-0.4896	0.2179
A591_RS05520	-0.2617	0.218
A591_RS01175	0.587	0.2181
A591_RS13840	0.2227	0.2186
A591_RS14105	-2.457	0.2186
A591_RS01080	0.4765	0.2187
A591_RS09445	0.4675	0.2193
A591_RS10900	0.355	0.2196
A591_RS15915	0.3152	0.2199
A591_RS02395	0.2761	0.2201
A591_RS05750	-0.2879	0.2202
A591_RS07045	-2.925	0.2207
A591_RS01630	-0.301	0.2215
A591_RS16300	-0.37	0.2215
A591_RS18315	-0.2647	0.2216
A591_RS05735	-0.295	0.2224
A591_RS18490	-0.2403	0.2225
A591_RS10880	0.3863	0.2231
A591_RS14985	0.4408	0.2234
A591_RS05935	-0.2513	0.2241
A591_RS08060	-1.861	0.2242
A591_RS04845	-0.2899	0.2243
A591_RS14890	-0.2987	0.2244
A591_RS14670	-0.2783	0.2244
A591_RS13485	0.6939	0.2246
A591_RS17640	-0.3009	0.2253
A591_RS04115	-0.2742	0.2255
A591_RS17455	1.3284	0.226
A591_RS02380	-0.2289	0.2261
A591_RS10945	0.4404	0.2265
A591_RS12725	-0.2827	0.2267
A591_RS06965	-1.018	0.2267
A591_RS03225	0.3041	0.2276
A591_RS05160	-0.2081	0.2277
A591_RS08235	-0.2172	0.228
A591_RS12670	-0.3326	0.2282
A591_RS17355	0.2358	0.2283
A591_RS05630	0.2914	0.229
A591_RS14050	0.9046	0.229
A591_RS13060	-0.362	0.229
A591_RS00350	-0.3917	0.2291
A591_RS04590	-0.2591	0.2294
A591_RS00975	-0.6994	0.2301
A591_RS13635	-0.2572	0.2307
A591_RS17280	-0.3306	0.2309
A591_RS16655	0.4437	0.232
A591_RS13010	-0.277	0.2326
A591_RS04780	-0.2921	0.2327
A591_RS14285	-0.2275	0.2331
A591_RS14645	0.1954	0.2334
A591_RS18970	0.4559	0.2335
A591_RS06750	0.2846	0.2336
A591_RS02135	-0.2332	0.234
A591_RS06935	-0.3098	0.2345
A591_RS03245	0.8211	0.2346
A591_RS13520	-0.2119	0.2353
A591_RS01610	-0.2902	0.2355
A591_RS10595	-0.3143	0.2358
A591_RS14740	-0.242	0.2358
A591_RS02935	-0.3177	0.2367
A591_RS02580	-0.4218	0.2378
A591_RS10775	0.2536	0.2379
A591_RS06385	-0.3386	0.2379
A591_RS08255	0.8201	0.2389
A591_RS09375	0.4108	0.239
A591_RS07645	-0.2638	0.239
A591_RS05860	-0.4137	0.2394
A591_RS01635	-0.2377	0.2394
A591_RS02905	0.2217	0.2398
A591_RS19095	0.315	0.2405
A591_RS12695	-0.3508	0.2406
A591_RS06730	0.4203	0.2406
A591_RS09910	0.3995	0.2417
A591_RS18330	1.2126	0.2419
A591_RS07625	0.2813	0.2421
A591_RS12575	-0.2538	0.243
A591_RS05285	-0.6634	0.2432
A591_RS15375	0.6646	0.2433
A591_RS01055	0.3649	0.2433
A591_RS07635	-0.2904	0.2436
A591_RS05795	0.2094	0.2437
A591_RS03620	0.3343	0.244
A591_RS16885	-0.2394	0.2452
A591_RS01985	-0.2621	0.2453
A591_RS05610	2.9486	0.2456
A591_RS05820	0.6629	0.2457
A591_RS04860	0.2001	0.2461
A591_RS17085	-0.2367	0.2465
A591_RS06645	-1.193	0.2469
A591_RS17680	0.3094	0.247
A591_RS13895	-2.467	0.2472
A591_RS19225	0.283	0.2474
A591_RS02610	-0.5965	0.2478
A591_RS12910	0.3716	0.2478
A591_RS04190	0.4793	0.2483
A591_RS01795	-0.3856	0.2488
A591_RS15970	1.2013	0.2491
A591_RS10185	-0.2803	0.2493
A591_RS19080	-0.242	0.2495
A591_RS06800	-0.2344	0.2496
A591_RS12170	-0.4944	0.25
A591_RS15440	0.9894	0.25
A591_RS15540	-0.2877	0.2505
A591_RS07935	-0.2477	0.2511
A591_RS03085	-0.7528	0.2514
A591_RS17335	0.2478	0.2517
A591_RS12580	0.1902	0.2518
A591_RS01615	-0.2581	0.2523
A591_RS11095	0.523	0.2523
A591_RS08755	-0.285	0.2523
A591_RS01400	-0.3581	0.2533
A591_RS01850	-0.2593	0.2534
A591_RS12020	0.2647	0.2535
A591_RS17940	0.2089	0.2543
A591_RS08615	-0.7217	0.2553
A591_RS03615	0.4254	0.2555
A591_RS12160	0.2711	0.2557
A591_RS13900	-2.405	0.2558
A591_RS05380	0.2486	0.2569
A591_RS03665	-0.3088	0.2571
A591_RS09885	-0.4204	0.2572
A591_RS16970	0.4713	0.2579
A591_RS05390	0.3561	0.258
A591_RS15075	0.2007	0.258
A591_RS02745	-0.2255	0.2588
A591_RS08395	0.5149	0.259
A591_RS05505	0.2816	0.2597
A591_RS13175	-0.6876	0.2598
A591_RS12510	-0.2952	0.2599
A591_RS10310	-0.198	0.26
A591_RS10100	0.2804	0.26
A591_RS02765	-0.3367	0.2604
A591_RS19110	-0.1892	0.2607
A591_RS18075	-0.4238	0.2607
A591_RS04165	-0.2367	0.2619
A591_RS15490	0.5063	0.262
A591_RS13240	-1.614	0.2624
A591_RS13870	-0.5921	0.2626
A591_RS10550	-0.2354	0.2629
A591_RS11995	0.462	0.2636
A591_RS14735	0.2138	0.2639
A591_RS16635	-0.1814	0.2643
A591_RS12605	0.3126	0.2644
A591_RS11985	-0.2355	0.2646
A591_RS14855	0.3321	0.2651
A591_RS10525	-0.2456	0.2653
A591_RS08820	1.3369	0.2656
A591_RS06250	-0.2346	0.2658
A591_RS03840	0.4915	0.2659
A591_RS17305	0.2806	0.2661
A591_RS14630	-0.205	0.2672
A591_RS08180	0.6518	0.2672
A591_RS06840	-0.2043	0.2672
A591_RS08080	0.2604	0.2678
A591_RS12225	0.2393	0.268
A591_RS10600	-0.2147	0.2683
A591_RS18335	0.9478	0.2684
A591_RS18120	0.3654	0.2688
A591_RS04105	-0.2751	0.2691
A591_RS06445	-0.246	0.2692
A591_RS15065	0.3128	0.2692
A591_RS14360	0.2847	0.2694
A591_RS18860	-0.2144	0.2695
A591_RS18890	-0.5432	0.2697
A591_RS09545	0.2829	0.27
A591_RS02535	-0.3171	0.2705
A591_RS11085	-0.2352	0.2708
A591_RS10430	-0.3427	0.2709
A591_RS12795	-0.1933	0.271
A591_RS07700	-0.2502	0.2713
A591_RS04730	-0.3153	0.2717
A591_RS00140	-0.3836	0.2719
A591_RS07210	0.2107	0.2727
A591_RS05815	-0.3911	0.2729
A591_RS17470	-0.7632	0.273
A591_RS04385	-0.3403	0.2732
A591_RS02730	0.3428	0.2732
A591_RS03015	0.4737	0.2736
A591_RS18375	0.2882	0.2741
A591_RS02100	-0.1922	0.2749
A591_RS05570	0.5829	0.275
A591_RS17885	0.3512	0.2753
A591_RS06805	-0.2216	0.2753
A591_RS01690	-0.4286	0.2755
A591_RS11885	0.1735	0.276
A591_RS00825	-0.2144	0.2761
A591_RS03115	0.2899	0.2761
A591_RS14010	0.381	0.2767
A591_RS03645	-0.2526	0.2773
A591_RS13590	0.444	0.2774
A591_RS00550	-0.2041	0.2774
A591_RS04495	-0.5299	0.2775
A591_RS16770	1.6086	0.2776
A591_RS18785	0.4784	0.2778
A591_RS00950	-0.2618	0.2781
A591_RS12215	-0.3675	0.2785
A591_RS17005	0.3764	0.2799
A591_RS15460	-0.472	0.28
A591_RS01085	-0.294	0.2802
A591_RS10800	-0.228	0.2806
A591_RS00325	-0.4637	0.2808
A591_RS18775	0.2347	0.281
A591_RS14210	0.5951	0.2815
A591_RS01890	-0.261	0.2816
A591_RS12995	-0.2476	0.2817
A591_RS04795	-1.039	0.282
A591_RS13340	-0.2465	0.2821
A591_RS03065	-0.2337	0.2824
A591_RS17150	1.575	0.2824
A591_RS13025	-0.2156	0.2825
A591_RS17245	-0.3496	0.2831
A591_RS12235	-0.3084	0.2831
A591_RS09680	2.8057	0.2835
A591_RS16205	-1.029	0.2836
A591_RS13790	0.3724	0.284
A591_RS09385	0.5079	0.2845
A591_RS09860	-0.8193	0.2848
A591_RS06140	-0.2301	0.2851
A591_RS12470	0.4055	0.2862
A591_RS01650	-0.251	0.2866
A591_RS08345	0.3509	0.2881
A591_RS18150	0.5724	0.2882
A591_RS13750	0.9349	0.2886
A591_RS06890	-0.2699	0.2887
A591_RS18000	-0.2016	0.2888
A591_RS03545	0.3797	0.2889
A591_RS13165	-0.1922	0.2891
A591_RS14255	-0.3024	0.2892
A591_RS15965	0.2969	0.2894
A591_RS00595	-0.1786	0.2895
A591_RS16840	0.2823	0.2897
A591_RS02710	-0.2889	0.2897
A591_RS05400	0.337	0.2903
A591_RS16320	-0.2052	0.2905
A591_RS06090	-0.2238	0.2906
A591_RS06785	-0.2594	0.291
A591_RS11775	-0.1804	0.2917
A591_RS05105	-0.2089	0.2917
A591_RS03585	0.2092	0.2918
A591_RS02465	-0.2431	0.2921
A591_RS16400	0.4829	0.2923
A591_RS03195	-0.5834	0.2923
A591_RS04035	0.3842	0.2924
A591_RS13375	0.2463	0.2925
A591_RS02010	0.2934	0.2926
A591_RS04610	0.876	0.2926
A591_RS14615	-0.202	0.2928
A591_RS13610	-0.2255	0.2934
A591_RS08845	0.2674	0.2935
A591_RS04740	-0.2368	0.2947
A591_RS03865	0.318	0.2957
A591_RS00170	-0.2045	0.2957
A591_RS02145	0.2178	0.2962
A591_RS14135	-1.487	0.2962
A591_RS08665	0.2295	0.2962
A591_RS12410	0.3501	0.2963
A591_RS18900	-0.4198	0.2969
A591_RS14625	-0.2058	0.2971
A591_RS09405	-0.2445	0.2972
A591_RS03525	0.2152	0.2973
A591_RS11265	0.2016	0.2973
A591_RS07435	-0.2735	0.2974
A591_RS05995	-0.2188	0.2977
A591_RS14520	-0.2076	0.2977
A591_RS11965	-0.2409	0.2981
A591_RS09855	-0.4235	0.2994
A591_RS11735	-1.443	0.2996
A591_RS01875	0.2151	0.3004
A591_RS16105	0.2718	0.3012
A591_RS01225	-1.361	0.3013
A591_RS11005	-0.4527	0.302
A591_RS10510	-0.2395	0.3022
A591_RS00945	-0.244	0.3031
A591_RS08920	0.9143	0.3035
A591_RS01460	-0.2536	0.3043
A591_RS19150	-0.2355	0.3045
A591_RS04210	0.5493	0.305
A591_RS01365	-0.2483	0.3053
A591_RS07375	-0.1703	0.3054
A591_RS17380	0.3345	0.3068
A591_RS15040	0.6846	0.307
A591_RS19185	0.2526	0.3073
A591_RS10690	-0.1909	0.3074
A591_RS12280	-0.4732	0.3079
A591_RS17285	-0.2494	0.3084
A591_RS15170	0.6571	0.3091
A591_RS00490	0.3633	0.3094
A591_RS18960	0.3669	0.3094
A591_RS12810	-0.2423	0.3097
A591_RS00375	0.6095	0.3112
A591_RS15570	0.3193	0.312
A591_RS02675	-0.2094	0.3127
A591_RS01520	-0.3147	0.3129
A591_RS08795	-0.185	0.3131
A591_RS08850	0.3083	0.3134
A591_RS02635	-0.6163	0.3135
A591_RS14920	0.2506	0.3136
A591_RS18925	0.3118	0.3141
A591_RS09065	0.3348	0.3143
A591_RS17740	-0.3305	0.3149
A591_RS04130	-0.2021	0.315
A591_RS07020	0.2644	0.3152
A591_RS03510	-0.306	0.3154
A591_RS01990	0.2427	0.3157
A591_RS17255	0.205	0.3162
A591_RS09830	0.5303	0.3162
A591_RS15230	-0.2856	0.3163
A591_RS00650	0.1847	0.3166
A591_RS11640	0.5775	0.3167
A591_RS16030	-0.4066	0.3169
A591_RS01715	-0.1985	0.3181
A591_RS10695	0.3091	0.3183
A591_RS12180	0.9289	0.3185
A591_RS14410	-0.301	0.3185
A591_RS05015	0.2335	0.3186
A591_RS06020	-0.1851	0.3188
A591_RS07475	0.2215	0.3191
A591_RS14495	-0.4734	0.3192
A591_RS19240	-0.2619	0.3193
A591_RS05470	-0.2015	0.3198
A591_RS14300	-0.1933	0.32
A591_RS05920	-0.3455	0.3203
A591_RS04805	-0.2411	0.3204
A591_RS13360	-0.2412	0.3206
A591_RS13740	0.301	0.3209
A591_RS11140	-0.1744	0.321
A591_RS06130	-0.1786	0.3214
A591_RS19715	0.3062	0.3223
A591_RS12640	-0.2244	0.3223
A591_RS10360	-0.256	0.3225
A591_RS05125	-0.48	0.323
A591_RS13595	-0.2284	0.3231
A591_RS09810	-0.5538	0.3235
A591_RS16475	1.3865	0.3243
A591_RS18380	0.2928	0.3244
A591_RS15625	-1.675	0.3245
A591_RS07605	-0.1987	0.3266
A591_RS13825	0.5431	0.3266
A591_RS17700	-0.3002	0.3268
A591_RS18540	1.1535	0.3269
A591_RS09100	0.2582	0.3277
A591_RS17645	-0.1959	0.3278
A591_RS08160	-0.528	0.3281
A591_RS17735	0.1759	0.3281
A591_RS17525	-0.273	0.3282
A591_RS15615	1.0344	0.3283
A591_RS16505	-0.211	0.3287
A591_RS13170	-0.1862	0.3287
A591_RS16910	-0.6148	0.3287
A591_RS00385	0.3143	0.3296
A591_RS12220	0.3462	0.3296
A591_RS15690	0.8622	0.3298
A591_RS18235	0.4168	0.3299
A591_RS16520	0.3001	0.3307
A591_RS15880	0.33	0.3308
A591_RS18800	0.4212	0.3312
A591_RS11120	0.2621	0.3316
A591_RS01820	-1.334	0.3331
A591_RS02555	-0.2672	0.3335
A591_RS12560	0.4066	0.334
A591_RS13560	0.1788	0.3345
A591_RS10110	-0.1712	0.3358
A591_RS10260	0.175	0.3362
A591_RS18570	-0.3741	0.3366
A591_RS13805	0.2776	0.3371
A591_RS08260	0.1877	0.3373
A591_RS07140	0.1738	0.3376
A591_RS05070	-0.2258	0.3376
A591_RS08790	-0.2764	0.338
A591_RS17580	0.3973	0.3389
A591_RS11260	0.2182	0.3393
A591_RS01780	-0.19	0.3395
A591_RS06415	0.2807	0.3399
A591_RS17865	0.491	0.3401
A591_RS18990	-0.6264	0.3401
A591_RS05480	0.2437	0.3406
A591_RS10960	0.5042	0.3409
A591_RS10495	-0.2114	0.3411
A591_RS17980	0.2294	0.3412
A591_RS14770	-0.2273	0.3417
A591_RS06220	-0.1694	0.3417
A591_RS02485	0.1661	0.3418
A591_RS17765	0.5267	0.342
A591_RS10465	0.2364	0.3421
A591_RS09785	0.9972	0.3426
A591_RS10120	0.1739	0.343
A591_RS13570	-0.1632	0.3431
A591_RS16725	-0.1567	0.3446
A591_RS19120	-0.1698	0.3454
A591_RS17345	0.2142	0.3455
A591_RS02895	0.1715	0.3458
A591_RS11990	-0.2117	0.3462
A591_RS03520	-0.1981	0.3463
A591_RS08370	0.2513	0.3466
A591_RS03335	-0.264	0.3473
A591_RS01075	0.1991	0.3481
A591_RS11680	-1.604	0.3483
A591_RS01120	1.1352	0.3484
A591_RS10105	0.2508	0.3484
A591_RS16980	1.406	0.3491
A591_RS10440	-0.2069	0.35
A591_RS16865	0.2244	0.3505
A591_RS15265	-0.2082	0.351
A591_RS06855	-0.2182	0.3512
A591_RS12590	-0.2194	0.353
A591_RS11460	-0.3741	0.3532
A591_RS05440	-0.1751	0.3534
A591_RS15010	-1.963	0.3536
A591_RS11010	-0.2038	0.3538
A591_RS07770	-0.1658	0.3539
A591_RS17650	0.474	0.3539
A591_RS08015	-0.2947	0.354
A591_RS01065	0.6387	0.3542
A591_RS00580	0.2315	0.3553
A591_RS07695	-0.1799	0.3561
A591_RS07050	0.4423	0.3566
A591_RS05525	0.5538	0.3568
A591_RS11170	0.2346	0.3573
A591_RS05855	-0.2071	0.3574
A591_RS11100	0.564	0.3586
A591_RS08295	-0.2431	0.3587
A591_RS08520	0.4234	0.3589
A591_RS13270	0.2621	0.3593
A591_RS14805	-0.181	0.3594
A591_RS04225	-0.2607	0.3603
A591_RS07190	0.6918	0.3606
A591_RS05315	-0.1864	0.3609
A591_RS09995	-0.2879	0.361
A591_RS01250	2.0018	0.361
A591_RS13705	0.1486	0.3613
A591_RS11565	0.2332	0.3614
A591_RS03775	-0.195	0.3617
A591_RS06000	-0.2785	0.3617
A591_RS15285	0.2155	0.3617
A591_RS09005	-1.747	0.3618
A591_RS06175	-0.1721	0.3619
A591_RS10070	-0.7666	0.3623
A591_RS06255	-0.1639	0.3624
A591_RS16630	-0.182	0.3624
A591_RS09775	0.5738	0.3626
A591_RS05240	-0.1936	0.3628
A591_RS10635	0.3962	0.3636
A591_RS18520	0.3301	0.3637
A591_RS15290	0.2045	0.3637
A591_RS09730	0.412	0.3639
A591_RS06920	-0.2383	0.364
A591_RS11330	0.5158	0.3643
A591_RS10125	0.3098	0.3644
A591_RS20135	-1.406	0.3645
A591_RS00205	-0.4158	0.3657
A591_RS01600	-0.2131	0.3658
A591_RS06520	-0.3156	0.3658
A591_RS02655	-0.2629	0.3661
A591_RS00645	-0.2858	0.367
A591_RS12520	0.1634	0.3671
A591_RS05675	0.2003	0.3674
A591_RS18595	-0.6028	0.3678
A591_RS15210	-0.23	0.368
A591_RS08975	-1.353	0.3697
A591_RS03660	0.2303	0.3698
A591_RS14595	-0.1859	0.3699
A591_RS03090	-0.1968	0.3701
A591_RS18440	-0.2623	0.3702
A591_RS19200	-0.2089	0.3705
A591_RS08905	0.267	0.3705
A591_RS02735	0.1609	0.3705
A591_RS07315	0.2354	0.371
A591_RS18875	-0.2737	0.3711
A591_RS11145	0.1823	0.3713
A591_RS18185	-0.2376	0.3715
A591_RS12100	0.2496	0.3717
A591_RS02590	2.3722	0.3721
A591_RS09710	-0.2718	0.3726
A591_RS08305	-0.1819	0.373
A591_RS04400	0.1772	0.3732
A591_RS04350	0.2518	0.3734
A591_RS04660	0.3212	0.3738
A591_RS06420	-0.1743	0.3739
A591_RS18840	-0.1642	0.3744
A591_RS03560	-0.1641	0.3748
A591_RS18290	-0.3427	0.376
A591_RS01675	-0.194	0.376
A591_RS10985	1.6442	0.3774
A591_RS09145	-0.1807	0.3779
A591_RS02335	0.2424	0.3784
A591_RS10850	-0.2023	0.3787
A591_RS15510	2.509	0.3792
A591_RS07265	0.4969	0.3793
A591_RS19010	0.2593	0.3799
A591_RS10505	-0.3425	0.3801
A591_RS08150	-0.6404	0.3802
A591_RS00150	-0.1983	0.3804
A591_RS01315	0.2369	0.3807
A591_RS01305	0.1477	0.3807
A591_RS16835	-0.173	0.3813
A591_RS10075	0.1986	0.3817
A591_RS13475	0.2959	0.3818
A591_RS12840	0.3605	0.3822
A591_RS03260	0.3176	0.383
A591_RS06955	-0.8654	0.3835
A591_RS18965	0.5505	0.3836
A591_RS02835	-0.3022	0.3838
A591_RS05305	-0.1704	0.3841
A591_RS11865	-0.1868	0.3853
A591_RS11745	-0.2011	0.3859
A591_RS05960	-0.1775	0.3862
A591_RS10700	0.2559	0.3863
A591_RS07415	0.2139	0.387
A591_RS07180	1.1004	0.3877
A591_RS00080	0.18	0.3879
A591_RS05375	0.1771	0.3883
A591_RS08010	0.2982	0.3887
A591_RS08925	0.8209	0.3894
A591_RS16685	0.3486	0.3897
A591_RS14100	-0.7801	0.3901
A591_RS11825	-0.4031	0.3901
A591_RS10030	-0.2019	0.3905
A591_RS06330	0.3306	0.3906
A591_RS02445	-0.1745	0.3907
A591_RS14205	-0.3834	0.3908
A591_RS13565	0.1435	0.3914
A591_RS03275	1.8149	0.3916
A591_RS18825	0.2442	0.3924
A591_RS12015	-0.1791	0.3925
A591_RS16015	-0.4053	0.3928
A591_RS00760	-0.1951	0.3938
A591_RS05510	0.2935	0.394
A591_RS16960	0.3347	0.3944
A591_RS07010	0.1907	0.395
A591_RS05410	-0.1626	0.3957
A591_RS02035	-0.1764	0.3958
A591_RS17520	0.2971	0.3962
A591_RS02615	0.796	0.3963
A591_RS00620	-0.1663	0.3967
A591_RS01155	-0.8864	0.397
A591_RS01370	0.4489	0.3977
A591_RS03295	-0.3612	0.3979
A591_RS07095	-0.4498	0.398
A591_RS05730	0.1415	0.3984
A591_RS19265	-0.2038	0.3987
A591_RS02365	-0.1883	0.3987
A591_RS06055	-0.271	0.3991
A591_RS03785	-0.1575	0.3991
A591_RS14585	-0.1731	0.4002
A591_RS07370	-0.1627	0.4004
A591_RS12155	-1.037	0.4008
A591_RS00390	-0.23	0.401
A591_RS18870	-0.2369	0.401
A591_RS06685	0.7905	0.4012
A591_RS15470	0.2412	0.4015
A591_RS11165	0.2487	0.4021
A591_RS14600	0.4206	0.4026
A591_RS05225	-0.17	0.4027
A591_RS18430	-0.3066	0.4031
A591_RS16875	-0.2929	0.4035
A591_RS02780	-0.2721	0.404
A591_RS18980	0.2288	0.4042
A591_RS01325	0.1763	0.4043
A591_RS10115	0.1701	0.4044
A591_RS17970	0.1646	0.4053
A591_RS01720	-0.1757	0.4057
A591_RS04640	0.1421	0.4063
A591_RS10855	-0.2309	0.4065
A591_RS15655	-0.4655	0.4068
A591_RS14375	-0.1857	0.4068
A591_RS15590	0.3998	0.407
A591_RS08490	-1.202	0.4071
A591_RS12815	-0.2749	0.4073
A591_RS12460	-0.1409	0.4074
A591_RS12635	-0.1594	0.4082
A591_RS12115	0.807	0.4082
A591_RS00700	0.2227	0.4089
A591_RS05030	0.1707	0.409
A591_RS02480	1.2958	0.4094
A591_RS13935	0.2278	0.4098
A591_RS03360	0.1557	0.4102
A591_RS01255	1.87	0.4102
A591_RS16930	0.1405	0.4104
A591_RS05910	-0.2761	0.4105
A591_RS05140	0.4164	0.411
A591_RS13455	0.2246	0.4111
A591_RS05825	0.4447	0.4116
A591_RS02020	0.1744	0.4116
A591_RS13495	0.2751	0.4118
A591_RS14955	0.1505	0.412
A591_RS05985	0.2993	0.4122
A591_RS00055	-0.3055	0.4122
A591_RS05695	-0.2025	0.4122
A591_RS09325	0.5033	0.4128
A591_RS16360	-0.179	0.4129
A591_RS11255	0.1948	0.413
A591_RS16025	-0.3698	0.4132
A591_RS04480	0.3649	0.4137
A591_RS19760	1.7458	0.4137
A591_RS09800	0.2619	0.4137
A591_RS08960	-0.7209	0.414
A591_RS19055	-0.782	0.4145
A591_RS02180	0.6734	0.4148
A591_RS03920	0.133	0.4149
A591_RS15485	-0.208	0.4151
A591_RS13865	0.2253	0.4152
A591_RS06045	0.8745	0.4156
A591_RS18665	0.7999	0.4161
A591_RS10375	0.2629	0.4162
A591_RS03410	0.1677	0.4162
A591_RS06885	0.3186	0.4163
A591_RS11580	-0.2252	0.4167
A591_RS11045	0.2791	0.417
A591_RS07920	0.731	0.4179
A591_RS19230	-0.1534	0.4181
A591_RS17515	0.2528	0.4187
A591_RS17385	0.3314	0.4196
A591_RS04850	-0.2118	0.4201
A591_RS19170	-0.2351	0.4203
[truncated: 1,634 more rows]
