# Supplementary material for: Disruption of rcnB modulates colistin susceptibility in Acinetobacter baumannii AB5075
Source: Virulence. 2026 Jul 14;17(1):2697100. doi: 10.1080/21505594.2026.2697100 (PMC13371490; doi:10.1080/21505594.2026.2697100)
Supplement: Table S3 Differentially expressed genes between AB5075 WT and AB5075 ΔrcnB after colistin treatment.xlsx [file KVIR_A_2697100_SM8515.xlsx]

## Sheet: Sheet1
id	log2FoldChange	pval
A591_RS14875	-13.18	4.458e-27
A591_RS15840	2.8222	3.707e-11
A591_RS10645	1.7774	5.635e-11
A591_RS02955	1.7575	9.485e-10
A591_RS05955	1.4919	1.993e-07
A591_RS16790	1.4364	6.539e-07
A591_RS06320	1.9258	9.864e-07
A591_RS18270	-6.632	2.2e-06
A591_RS00285	1.5636	4.648e-06
A591_RS08835	-3.401	5.217e-06
A591_RS11980	1.3301	8.629e-06
A591_RS13290	1.2216	1.259e-05
A591_RS00100	1.2742	1.283e-05
A591_RS18450	1.2497	1.451e-05
A591_RS15465	-2.655	1.481e-05
A591_RS06675	-2.059	1.55e-05
A591_RS04030	-2.493	3.043e-05
A591_RS01610	1.2104	3.499e-05
A591_RS00225	-1.92	3.72e-05
A591_RS12505	-1.503	4.083e-05
A591_RS06670	-2.585	5.029e-05
A591_RS01555	1.2417	5.252e-05
A591_RS17885	1.1443	5.424e-05
A591_RS12500	-1.604	6.074e-05
A591_RS15695	-5.65	7.304e-05
A591_RS04825	1.2303	7.719e-05
A591_RS05115	1.3548	7.972e-05
A591_RS01500	1.1373	0.0001071
A591_RS15745	1.2614	0.0001172
A591_RS12195	-5.418	0.0001261
A591_RS16775	1.134	0.0001315
A591_RS00275	1.4484	0.0001668
A591_RS13015	-2.149	0.000169
A591_RS17050	1.1701	0.0001921
A591_RS00220	-1.747	0.000213
A591_RS15530	-2.472	0.0002189
A591_RS19645	1.1498	0.0002228
A591_RS10105	1.5209	0.0002246
A591_RS03780	1.0563	0.000247
A591_RS11355	1.5318	0.0002607
A591_RS12715	-2.263	0.0002729
A591_RS04050	1.1239	0.0003096
A591_RS03765	1.0506	0.0003266
A591_RS04025	-5.359	0.0003489
A591_RS04705	0.9457	0.0003502
A591_RS17720	1.2462	0.000357
A591_RS17250	1.5339	0.0004023
A591_RS09315	-1.785	0.0004082
A591_RS00400	1.5135	0.0004114
A591_RS15990	-1.699	0.0004575
A591_RS14660	-1.452	0.0004779
A591_RS01935	1.0529	0.0004854
A591_RS18995	1.1388	0.0004866
A591_RS03650	1.1849	0.0007304
A591_RS06085	-1.232	0.0007526
A591_RS00235	-1.324	0.0007598
A591_RS15640	-1.478	0.0008241
A591_RS15790	1.2021	0.0008383
A591_RS09740	-1.727	0.0008618
A591_RS05005	0.9077	0.0008984
A591_RS15405	-3.301	0.000945
A591_RS10980	-2.447	0.0009503
A591_RS00585	1.2985	0.000965
A591_RS06100	-5.137	0.001026
A591_RS03080	1.0696	0.00105
A591_RS00230	-1.571	0.001079
A591_RS11590	-3.097	0.001087
A591_RS15435	-1.735	0.001118
A591_RS03560	0.9224	0.001181
A591_RS07925	-1.275	0.001205
A591_RS20340	-5.074	0.001207
A591_RS14320	0.8409	0.001231
A591_RS19140	0.9195	0.00127
A591_RS15660	-2.222	0.001372
A591_RS03250	0.9428	0.001415
A591_RS13635	0.8521	0.001433
A591_RS14475	-2.262	0.001455
A591_RS04625	0.9141	0.001478
A591_RS13495	-2.614	0.001484
A591_RS06985	-1.485	0.0015
A591_RS01295	0.8842	0.001523
A591_RS08235	0.8374	0.001548
A591_RS15445	-4.688	0.001554
A591_RS18070	0.9613	0.001573
A591_RS08345	-2.021	0.001581
A591_RS17915	-1.369	0.001622
A591_RS07840	1.0989	0.001632
A591_RS12970	0.9083	0.001632
A591_RS15910	-1.072	0.001641
A591_RS15800	0.983	0.001645
A591_RS13705	0.857	0.001672
A591_RS19045	0.871	0.00174
A591_RS04700	1.0694	0.001804
A591_RS07020	-1.062	0.001833
A591_RS15245	0.9087	0.002056
A591_RS08585	1.0296	0.002069
A591_RS05390	1.1774	0.002085
A591_RS12960	0.9064	0.002121
A591_RS00270	0.9758	0.002143
A591_RS17905	-1.286	0.002174
A591_RS14530	-1.071	0.002373
A591_RS10285	-2.988	0.002381
A591_RS10730	-4.897	0.002534
A591_RS13800	-3.331	0.002616
A591_RS17910	-1.147	0.002667
A591_RS13750	-2.608	0.002705
A591_RS03300	1.037	0.002728
A591_RS01085	-2.61	0.002826
A591_RS02145	0.8206	0.002869
A591_RS15455	-2.336	0.002875
A591_RS17330	0.8613	0.002913
A591_RS07605	0.8939	0.002986
A591_RS02235	-1.012	0.003025
A591_RS12050	-4.384	0.003045
A591_RS10435	1.1489	0.003135
A591_RS04620	0.8854	0.003304
A591_RS19155	0.8449	0.003356
A591_RS20350	-3.043	0.003447
A591_RS01905	-1.624	0.003557
A591_RS04880	-1.437	0.003573
A591_RS07780	1.2848	0.003702
A591_RS05110	0.9083	0.003759
A591_RS15690	-4.761	0.003846
A591_RS03940	-1.013	0.003942
A591_RS06230	0.8972	0.004186
A591_RS02485	0.8637	0.004244
A591_RS10940	-2.566	0.004472
A591_RS07025	-0.8639	0.004516
A591_RS07720	1.5882	0.004581
A591_RS09890	1.3165	0.004712
A591_RS12795	0.7729	0.004718
A591_RS15370	-1.66	0.004967
A591_RS18355	-4.251	0.004972
A591_RS15750	0.8739	0.005216
A591_RS17445	-2.005	0.005262
A591_RS05350	-2.577	0.005278
A591_RS00080	0.7947	0.005383
A591_RS08845	-2.437	0.005465
A591_RS12395	-2.565	0.005489
A591_RS12670	0.903	0.005546
A591_RS15500	-1.466	0.005661
A591_RS16060	-1.304	0.005877
A591_RS15850	-1.313	0.005933
A591_RS07165	0.8486	0.006004
A591_RS15485	-1.388	0.006012
A591_RS12360	-2.937	0.006249
A591_RS01985	0.9086	0.006352
A591_RS01490	-1.538	0.006412
A591_RS06715	-1.068	0.006497
A591_RS05135	-1.215	0.00652
A591_RS15730	-4.223	0.006634
A591_RS16430	-4.123	0.006719
A591_RS02720	0.8997	0.00684
A591_RS11405	-3.642	0.006985
A591_RS04225	-1.723	0.007005
A591_RS04585	0.6954	0.007103
A591_RS05060	0.6885	0.007227
A591_RS12400	-1.498	0.007229
A591_RS12490	-1.148	0.007374
A591_RS12190	-3.599	0.007441
A591_RS04685	0.8708	0.007494
A591_RS07140	0.9765	0.007507
A591_RS13500	-2.155	0.00758
A591_RS11810	0.9571	0.007771
A591_RS14315	0.8924	0.007835
A591_RS12160	-1.161	0.008051
A591_RS08825	-2.255	0.008114
A591_RS16165	-1.653	0.008145
A591_RS17875	0.7993	0.008176
A591_RS05380	0.9	0.008345
A591_RS01600	0.8852	0.008345
A591_RS05470	0.7762	0.00864
A591_RS15615	-2.809	0.00897
A591_RS02580	-1.919	0.008985
A591_RS03605	0.7921	0.009051
A591_RS13510	0.8939	0.009245
A591_RS05595	-4.401	0.009317
A591_RS07545	-0.9806	0.009419
A591_RS12610	-1.539	0.009498
A591_RS17590	-1.407	0.009528
A591_RS07015	-0.9511	0.009612
A591_RS03130	0.7563	0.009817
A591_RS02695	-1.219	0.01007
A591_RS06235	0.743	0.01031
A591_RS03255	0.9281	0.01047
A591_RS05120	0.9462	0.01054
A591_RS03770	0.8934	0.0108
A591_RS17465	-3.419	0.01089
A591_RS08960	-4.386	0.01092
A591_RS04295	0.8454	0.01096
A591_RS03075	0.7349	0.01103
A591_RS14650	-1.027	0.01133
A591_RS12495	-1.225	0.01152
A591_RS01535	0.804	0.01155
A591_RS11295	1.9135	0.01156
A591_RS02800	1.075	0.01161
A591_RS00950	0.7271	0.01166
A591_RS10325	-1.693	0.01167
A591_RS13655	0.6886	0.0117
A591_RS03465	0.9002	0.01177
A591_RS12115	-2.998	0.01211
A591_RS04785	0.8883	0.01216
A591_RS00375	-1.384	0.0122
A591_RS16960	-2.488	0.01225
A591_RS10905	-1.244	0.01231
A591_RS09990	-1.468	0.01252
A591_RS07815	-0.9287	0.01261
A591_RS00065	1.6276	0.01282
A591_RS15720	-1.24	0.01295
A591_RS04695	0.8577	0.01297
A591_RS05970	0.7047	0.01326
A591_RS15300	0.8688	0.01327
A591_RS09265	-2.079	0.01343
A591_RS09545	0.912	0.01348
A591_RS00090	0.6233	0.01349
A591_RS13560	0.7061	0.01363
A591_RS04610	1.8563	0.01379
A591_RS15970	-4.315	0.01382
A591_RS13465	0.7594	0.01391
A591_RS05505	0.8352	0.01396
A591_RS02390	0.6921	0.01413
A591_RS02255	-1.331	0.01416
A591_RS02200	-1.329	0.01429
A591_RS06305	1.1258	0.01439
A591_RS05855	0.9878	0.01441
A591_RS00865	0.7704	0.01462
A591_RS01660	0.7001	0.01486
A591_RS02250	0.8038	0.01491
A591_RS04630	0.7053	0.01497
A591_RS06095	-2.68	0.01522
A591_RS16305	-1.135	0.01528
A591_RS12815	1.2248	0.01535
A591_RS17795	1.3518	0.01559
A591_RS17790	1.0918	0.01563
A591_RS11565	-1.696	0.01581
A591_RS14255	-1.641	0.01595
A591_RS11425	-2.289	0.01611
A591_RS01565	0.7782	0.01611
A591_RS14470	-2.454	0.01632
A591_RS08385	0.7197	0.01707
A591_RS13060	-1.185	0.01708
A591_RS16750	-1.421	0.01708
A591_RS15875	-1.322	0.01709
A591_RS17195	-1.895	0.0172
A591_RS11600	-0.9336	0.01742
A591_RS09245	-1.153	0.01755
A591_RS00555	0.6676	0.01758
A591_RS09915	1.1816	0.01761
A591_RS03695	-0.8278	0.01766
A591_RS15655	-1.838	0.01778
A591_RS01075	-0.9461	0.01798
A591_RS13680	0.6626	0.01877
A591_RS17055	0.7001	0.01882
A591_RS04675	0.6815	0.01884
A591_RS05960	0.6991	0.0191
A591_RS03395	0.6712	0.01922
A591_RS09670	-2.334	0.01933
A591_RS12045	-2.93	0.01936
A591_RS13865	-1.336	0.0194
A591_RS15415	-1.407	0.01987
A591_RS16200	-4.165	0.01989
A591_RS06315	0.759	0.02018
A591_RS04070	1.0552	0.02019
A591_RS14780	0.6916	0.02019
A591_RS14965	-1.22	0.02033
A591_RS07640	0.6338	0.02039
A591_RS07320	0.833	0.02055
A591_RS15725	1.5836	0.02077
A591_RS01590	0.6907	0.02144
A591_RS11390	0.9588	0.02147
A591_RS07555	-1.216	0.0215
A591_RS17855	0.9873	0.02159
A591_RS13120	-2.234	0.02167
A591_RS12485	-0.8149	0.02177
A591_RS02385	0.6957	0.02204
A591_RS18505	-3.359	0.0221
A591_RS12125	-1.89	0.02224
A591_RS11960	-0.8443	0.02244
A591_RS17545	-1.144	0.02267
A591_RS16660	-2.532	0.02289
A591_RS08125	0.751	0.02308
A591_RS07465	-3.637	0.02309
A591_RS19715	-1.448	0.02322
A591_RS16485	-1.828	0.02335
A591_RS16600	1.4211	0.02344
A591_RS13035	0.6394	0.02374
A591_RS11045	-1.871	0.02376
A591_RS11605	-1.203	0.02454
A591_RS14285	-0.7571	0.02466
A591_RS08200	0.7023	0.02523
A591_RS14485	-0.9613	0.02536
A591_RS04615	0.7745	0.0254
A591_RS05030	-1.176	0.02544
A591_RS18515	-1.283	0.02546
A591_RS15785	0.7731	0.0255
A591_RS07725	-2.309	0.02554
A591_RS07490	-4.022	0.02577
A591_RS07420	-1.143	0.02579
A591_RS15635	-0.917	0.02579
A591_RS02455	0.6673	0.02591
A591_RS05660	-1.498	0.02621
A591_RS07210	0.7026	0.02621
A591_RS06375	-3.194	0.02635
A591_RS01860	-2.344	0.02637
A591_RS12950	-1.752	0.0266
A591_RS14615	0.791	0.02675
A591_RS12615	-1.547	0.02676
A591_RS06830	0.7675	0.02708
A591_RS00025	0.6689	0.02731
A591_RS12510	-0.955	0.02732
A591_RS10700	-1.249	0.02772
A591_RS13440	0.6134	0.02796
A591_RS03015	-1.948	0.02831
A591_RS00095	0.7815	0.02832
A591_RS01260	-2.716	0.02837
A591_RS00115	-1.332	0.02855
A591_RS00680	0.6197	0.0286
A591_RS11880	-0.9761	0.02921
A591_RS08715	0.7005	0.02921
A591_RS15055	-1.226	0.02932
A591_RS17890	0.7483	0.02936
A591_RS05900	-1.713	0.02942
A591_RS15975	-2.248	0.02956
A591_RS11955	-0.9767	0.0298
A591_RS18800	-2.699	0.02982
A591_RS07040	-3.089	0.02985
A591_RS18970	1.3885	0.02996
A591_RS18085	-0.896	0.03015
A591_RS13460	0.5836	0.0302
A591_RS08895	-2.074	0.0303
A591_RS16055	-1.129	0.03088
A591_RS07645	0.8584	0.03129
A591_RS08685	-1.179	0.03192
A591_RS16950	-1.908	0.03192
A591_RS13740	-2.183	0.03234
A591_RS18230	-4.051	0.03254
A591_RS01090	-0.7776	0.03255
A591_RS08405	-1.858	0.03259
A591_RS13390	-1.244	0.03303
A591_RS12430	-1.972	0.03336
A591_RS17600	0.9495	0.03342
A591_RS19875	-1.765	0.03355
A591_RS07630	0.8056	0.03373
A591_RS03955	0.718	0.03387
A591_RS15520	-1.366	0.03399
A591_RS10340	-1.988	0.03424
A591_RS04980	-0.6012	0.0343
A591_RS19100	-1.036	0.03453
A591_RS08860	-1.83	0.03453
A591_RS00885	0.5694	0.03469
A591_RS11385	-1.422	0.03491
A591_RS14850	0.6222	0.03499
A591_RS08780	0.6739	0.03514
A591_RS03795	0.6735	0.03527
A591_RS16720	-1.111	0.03544
A591_RS02080	0.6195	0.03548
A591_RS18470	0.6006	0.03549
A591_RS08665	0.7737	0.03564
A591_RS03095	-0.9413	0.03587
A591_RS16460	-3.444	0.03607
A591_RS03210	1.5853	0.03649
A591_RS04680	0.5525	0.03659
A591_RS03070	0.9175	0.03692
A591_RS04040	0.6069	0.0372
A591_RS13185	0.6803	0.03738
A591_RS03365	0.5494	0.0375
A591_RS12835	-1.309	0.03768
A591_RS14365	0.6556	0.03787
A591_RS14815	-0.7023	0.03798
A591_RS15545	-0.7311	0.038
A591_RS08935	1.0053	0.03802
A591_RS03820	1.3511	0.03806
A591_RS01740	0.6141	0.03827
A591_RS07610	-2.428	0.03834
A591_RS15680	-1.787	0.03862
A591_RS02545	0.6921	0.03891
A591_RS10510	-1.152	0.03894
A591_RS01585	0.8024	0.0395
A591_RS02300	0.5276	0.03955
A591_RS06700	-3.893	0.03976
A591_RS13805	-3.399	0.03984
A591_RS00320	-1.098	0.04001
A591_RS13130	-1.528	0.04004
A591_RS08805	-2.384	0.04004
A591_RS18240	-1.623	0.04052
A591_RS10330	-1.198	0.04053
A591_RS11420	-1.567	0.04059
A591_RS09260	-1.512	0.04061
A591_RS11335	-2.109	0.04101
A591_RS09620	0.927	0.04125
A591_RS16265	-2.219	0.04164
A591_RS15255	-1.032	0.04178
A591_RS14260	-1.203	0.04186
A591_RS04805	0.5824	0.0426
A591_RS08085	-0.6697	0.04276
A591_RS11900	-0.959	0.04276
A591_RS06690	-3.408	0.04283
A591_RS15475	-3.862	0.0429
A591_RS13490	-1.978	0.04304
A591_RS08985	0.9614	0.04317
A591_RS03280	-3.802	0.04358
A591_RS13220	1.0376	0.04363
A591_RS10800	0.6732	0.04388
A591_RS13710	0.6319	0.04396
A591_RS05875	0.7398	0.04411
A591_RS15140	-1.624	0.04428
A591_RS04830	0.6228	0.0445
A591_RS15070	0.6882	0.0446
A591_RS03615	-1.489	0.04483
A591_RS01035	-0.8777	0.04551
A591_RS08980	3.5859	0.04554
A591_RS09270	-1.242	0.04561
A591_RS12980	-0.6641	0.04562
A591_RS04230	-0.9091	0.04582
A591_RS02875	0.6799	0.04587
A591_RS10945	-1.535	0.04596
A591_RS18490	0.7373	0.04604
A591_RS18160	1.3085	0.04622
A591_RS04590	0.5359	0.04671
A591_RS00150	0.6409	0.04681
A591_RS06080	0.5466	0.04694
A591_RS00415	-1.267	0.04718
A591_RS04645	0.572	0.04762
A591_RS11520	0.6134	0.04774
A591_RS15400	-2.193	0.04775
A591_RS09165	-3.828	0.04787
A591_RS16780	0.8756	0.04789
A591_RS01205	-1.628	0.04796
A591_RS15170	-2.685	0.04802
A591_RS02940	-0.8307	0.04819
A591_RS19065	-1.047	0.04825
A591_RS14405	-0.8297	0.04886
A591_RS09255	-3.795	0.04912
A591_RS01115	-1.355	0.04949
A591_RS18320	-0.8997	0.04957
A591_RS06250	0.6161	0.04962
A591_RS08950	-1.568	0.04963
A591_RS00690	-1.331	0.04977
A591_RS00305	-0.8361	0.0498
A591_RS05210	-0.6333	0.04994
A591_RS09070	-1.522	0.05025
A591_RS08915	1.1324	0.0504
A591_RS16830	-0.892	0.05074
A591_RS12275	-0.6674	0.05074
A591_RS09320	-1.105	0.05078
A591_RS07100	1.3396	0.051
A591_RS03740	0.6131	0.05106
A591_RS06020	0.578	0.05118
A591_RS14130	-3.257	0.05119
A591_RS06930	0.8144	0.05129
A591_RS14880	1.3011	0.05144
A591_RS02315	0.7846	0.05152
A591_RS07010	-0.7441	0.05204
A591_RS03260	0.7926	0.05221
A591_RS10850	0.5246	0.05235
A591_RS16545	0.7617	0.05274
A591_RS00440	-1.456	0.05329
A591_RS14725	-0.7806	0.05392
A591_RS17130	0.5561	0.05423
A591_RS04440	0.5257	0.05432
A591_RS18520	-1.59	0.05465
A591_RS06925	0.5985	0.05471
A591_RS02715	-0.5416	0.05473
A591_RS09560	-2.304	0.05478
A591_RS15410	-1.865	0.05516
A591_RS10755	-0.9973	0.0552
A591_RS15325	-0.7757	0.05524
A591_RS05330	0.6288	0.05528
A591_RS00085	0.7019	0.05603
A591_RS05965	0.574	0.05606
A591_RS03580	-0.959	0.05648
A591_RS17045	0.6023	0.05648
A591_RS07805	-3.694	0.05662
A591_RS10150	-1.391	0.0568
A591_RS06965	1.8753	0.05705
A591_RS10640	-1.49	0.05746
A591_RS04135	0.6136	0.05774
A591_RS02220	0.8807	0.05788
A591_RS18260	-3.847	0.05824
A591_RS09370	-1.361	0.05825
A591_RS17070	0.5902	0.05907
A591_RS11205	0.7254	0.05929
A591_RS08925	0.9837	0.05955
A591_RS01795	-1.262	0.06006
A591_RS06335	-1.13	0.06069
A591_RS05305	0.618	0.06136
A591_RS03035	-1.118	0.06149
A591_RS02025	0.5566	0.06185
A591_RS01800	0.7269	0.06187
A591_RS14250	0.53	0.06202
A591_RS14555	-1.864	0.0625
A591_RS18440	0.8508	0.06265
A591_RS17385	-1.294	0.06307
A591_RS12345	0.5962	0.06349
A591_RS18435	0.5816	0.06392
A591_RS15100	-1.089	0.06398
A591_RS03655	-0.9144	0.06403
A591_RS12285	-0.8146	0.0641
A591_RS12625	-0.8124	0.06423
A591_RS05520	0.6276	0.06436
A591_RS04660	0.6082	0.06446
A591_RS12605	-1.037	0.0648
A591_RS10095	0.5193	0.06495
A591_RS00880	0.604	0.06539
A591_RS12740	-1.142	0.06569
A591_RS20045	-2.726	0.06577
A591_RS05105	0.5308	0.06613
A591_RS19095	-1.237	0.06638
A591_RS09095	-0.6658	0.06741
A591_RS16070	0.9473	0.06753
A591_RS02990	1.2558	0.06764
A591_RS00545	-2.747	0.06767
A591_RS15755	0.5775	0.0677
A591_RS05845	0.8245	0.06784
A591_RS05415	-1.08	0.068
A591_RS01340	-1.375	0.0683
A591_RS19150	0.5516	0.06832
A591_RS17310	0.6655	0.06845
A591_RS05080	0.8415	0.0689
A591_RS14010	-0.8969	0.06928
A591_RS18510	-3.589	0.06934
A591_RS12340	0.6136	0.06946
A591_RS15570	-2.006	0.06984
A591_RS12305	0.6331	0.06988
A591_RS00745	-1.035	0.07004
A591_RS03355	0.4989	0.07011
A591_RS05095	-1.665	0.07031
A591_RS15820	-1.158	0.07054
A591_RS09665	-1.63	0.07071
A591_RS01305	0.5627	0.07112
A591_RS19110	0.4641	0.07123
A591_RS00160	0.6322	0.07127
A591_RS10085	0.7487	0.07138
A591_RS16425	-1.262	0.07164
A591_RS18045	-0.515	0.07178
A591_RS11745	-0.8579	0.07211
A591_RS17710	-2.101	0.07253
A591_RS10165	-0.8799	0.07256
A591_RS04885	-0.7936	0.07264
A591_RS07475	0.6207	0.07267
A591_RS14680	0.6244	0.073
A591_RS12930	0.5545	0.07338
A591_RS01150	-3.075	0.07351
A591_RS03975	-1.018	0.07381
A591_RS10440	-0.8531	0.07406
A591_RS12130	-1.228	0.0741
A591_RS17265	0.7068	0.07413
A591_RS16940	-0.8234	0.07426
A591_RS01625	0.519	0.07438
A591_RS04490	0.665	0.07465
A591_RS18865	-0.4816	0.07471
A591_RS01145	-3.532	0.07543
A591_RS01300	0.5052	0.07582
A591_RS02015	0.6	0.07592
A591_RS12235	0.7845	0.0765
A591_RS06280	-1.471	0.07652
A591_RS15930	-3.082	0.0768
A591_RS11350	-0.8174	0.07685
A591_RS05480	-1.225	0.07689
A591_RS11865	0.5373	0.07737
A591_RS15470	-1.412	0.07743
A591_RS18080	-1.186	0.07751
A591_RS20290	0.6844	0.07755
A591_RS02645	-0.8071	0.07763
A591_RS12410	-0.7064	0.07766
A591_RS02550	-1.088	0.07776
A591_RS00650	0.6059	0.07856
A591_RS18010	0.5307	0.07862
A591_RS10790	-1.211	0.0788
A591_RS06380	-1.734	0.07909
A591_RS04920	-1.977	0.07918
A591_RS08170	-2.595	0.07984
A591_RS04290	0.5141	0.07999
A591_RS02085	0.5753	0.08019
A591_RS09045	-0.7076	0.08024
A591_RS18145	-2.239	0.08046
A591_RS13650	-1.037	0.08054
A591_RS08330	-1.091	0.08119
A591_RS15225	0.5693	0.08152
A591_RS00670	0.6181	0.08206
A591_RS08625	-1.664	0.08207
A591_RS12090	-0.8884	0.08208
A591_RS08425	-1.529	0.08228
A591_RS15450	-2.552	0.08279
A591_RS16605	1	0.0828
A591_RS02305	0.4675	0.08309
A591_RS03490	0.5188	0.08326
A591_RS17700	0.7919	0.08356
A591_RS03270	-3.496	0.08392
A591_RS10935	-1.522	0.08408
A591_RS16260	0.8744	0.08415
A591_RS19265	0.656	0.08423
A591_RS14810	0.5308	0.08426
A591_RS06115	-0.9667	0.08441
A591_RS05435	0.5379	0.08444
A591_RS01785	0.5642	0.08448
A591_RS16395	1.1828	0.0845
A591_RS14770	0.4989	0.08452
A591_RS04270	-1.472	0.08458
A591_RS00240	-0.4981	0.0848
A591_RS10740	1.509	0.08488
A591_RS07145	-0.7272	0.08507
A591_RS02740	0.5635	0.08587
A591_RS04835	0.4956	0.08588
A591_RS12225	-0.8817	0.08619
A591_RS16115	-0.7151	0.08659
A591_RS18895	-1.87	0.0866
A591_RS13570	0.5332	0.08661
A591_RS10625	-1.549	0.08689
A591_RS11830	-0.9444	0.087
A591_RS18280	-1.003	0.08764
A591_RS03715	-0.7733	0.08798
A591_RS16505	-1.017	0.08816
A591_RS02750	0.4927	0.08851
A591_RS14300	0.503	0.08871
A591_RS10845	0.8812	0.08929
A591_RS15050	-1.149	0.08964
A591_RS12935	-0.6476	0.09034
A591_RS18030	0.5981	0.09063
A591_RS12420	0.5657	0.09085
A591_RS18670	-1.276	0.09111
A591_RS14345	0.7555	0.09118
A591_RS17850	-1.446	0.09133
A591_RS18855	0.6058	0.09138
A591_RS01655	0.5313	0.09168
A591_RS02335	-1.244	0.0917
A591_RS01385	-2.654	0.09184
A591_RS06595	-1.509	0.09216
A591_RS13350	-0.5333	0.09228
A591_RS05680	-0.853	0.09248
A591_RS15600	-1.252	0.09335
A591_RS13930	-0.9234	0.09363
A591_RS07170	0.648	0.09393
A591_RS05730	0.6059	0.09434
A591_RS04600	0.593	0.09443
A591_RS19040	0.4707	0.09453
A591_RS08530	0.6788	0.0946
A591_RS12230	-1.199	0.09518
A591_RS01410	-0.6704	0.09609
A591_RS08455	1.0481	0.09614
A591_RS18870	-0.8688	0.09663
A591_RS08325	-0.5582	0.09669
A591_RS08215	0.5685	0.09717
A591_RS15215	-1.15	0.09729
A591_RS06865	1.2749	0.09756
A591_RS18665	2.3402	0.09766
A591_RS14690	-1.131	0.09774
A591_RS12000	0.6487	0.09812
A591_RS00380	-1.693	0.09819
A591_RS08515	-1.779	0.09839
A591_RS03830	-1.275	0.09868
A591_RS19200	0.6628	0.09895
A591_RS15670	-2	0.09908
A591_RS12555	-1.534	0.09909
A591_RS00815	0.5647	0.09921
A591_RS06455	1.1689	0.09947
A591_RS16515	-2.048	0.09953
A591_RS00365	-0.7386	0.09957
A591_RS11570	3.7848	0.09958
A591_RS03380	0.5771	0.0997
A591_RS05795	0.4824	0.1003
A591_RS17065	0.5048	0.1003
A591_RS03720	-1.019	0.1006
A591_RS03205	1.4924	0.1014
A591_RS06795	-0.6381	0.1015
A591_RS08320	0.5413	0.1017
A591_RS16645	-2.163	0.1022
A591_RS03375	0.5258	0.1024
A591_RS18025	-0.9004	0.1027
A591_RS00905	-0.9006	0.1031
A591_RS18685	-1.026	0.1033
A591_RS06265	-0.6375	0.1036
A591_RS09150	1.0048	0.1042
A591_RS02210	-3.399	0.1042
A591_RS06130	0.5224	0.1043
A591_RS10585	0.7468	0.1045
A591_RS19185	-1.19	0.1046
A591_RS08310	-2.755	0.1046
A591_RS15480	-0.9322	0.1047
A591_RS06125	0.6073	0.1049
A591_RS14360	-0.7111	0.1049
A591_RS12025	0.5328	0.1052
A591_RS02575	0.6046	0.1052
A591_RS07990	-2.548	0.1052
A591_RS11935	-0.6634	0.1052
A591_RS03020	-0.7163	0.1054
A591_RS09575	-1.998	0.1055
A591_RS07635	0.5332	0.1055
A591_RS15385	-1.631	0.1056
A591_RS12270	-0.7571	0.1057
A591_RS08720	0.4745	0.1057
A591_RS13320	0.4227	0.1062
A591_RS08210	-0.8687	0.1065
A591_RS18155	1.7635	0.1069
A591_RS01530	0.5104	0.1071
A591_RS14655	-0.5027	0.1075
A591_RS13675	0.4735	0.1076
A591_RS03990	-0.8289	0.1076
A591_RS05560	0.5061	0.1079
A591_RS10375	0.8977	0.1083
A591_RS17940	0.6665	0.109
A591_RS00055	-1.941	0.1092
A591_RS02465	0.584	0.1097
A591_RS03630	0.6589	0.11
A591_RS16550	-1.201	0.1101
A591_RS15320	-0.8365	0.1102
A591_RS03625	0.6229	0.1105
A591_RS05515	0.6691	0.1106
A591_RS15145	-1.047	0.1107
A591_RS01320	0.4528	0.1111
A591_RS03135	0.533	0.112
A591_RS11575	-0.9453	0.1124
A591_RS13875	-2.066	0.1132
A591_RS06905	0.5539	0.1134
A591_RS06575	0.4951	0.1134
A591_RS14840	0.526	0.1135
A591_RS08795	0.4267	0.1142
A591_RS07550	-0.6209	0.1142
A591_RS12150	0.687	0.1144
A591_RS15420	-2.514	0.1145
A591_RS13985	-2.979	0.1147
A591_RS09380	0.94	0.1156
A591_RS08745	0.59	0.1157
A591_RS04640	0.4677	0.1162
A591_RS10915	-0.8669	0.117
A591_RS16040	-1.179	0.1171
A591_RS01650	0.502	0.1172
A591_RS06940	-0.7386	0.1174
A591_RS08505	-3.326	0.1174
A591_RS03905	-0.4459	0.1175
A591_RS17390	-0.7742	0.1177
A591_RS08025	-1.15	0.1179
A591_RS14350	-1.213	0.1182
A591_RS00860	-0.9673	0.1183
A591_RS11580	-0.5912	0.1187
A591_RS01595	0.8217	0.1187
A591_RS07065	1.0261	0.1188
A591_RS01815	0.9725	0.1188
A591_RS09135	2.3363	0.1203
A591_RS03495	-0.572	0.1205
A591_RS04955	-0.69	0.1205
A591_RS18920	-0.5781	0.1207
A591_RS00125	-0.9974	0.1211
A591_RS00845	0.4094	0.1212
A591_RS05635	-1.167	0.1212
A591_RS18430	-1.247	0.1213
A591_RS12805	0.4509	0.1214
A591_RS05925	0.5419	0.1218
A591_RS06505	0.5295	0.1219
A591_RS12325	0.47	0.1221
A591_RS16410	-0.8952	0.1222
A591_RS07345	-1.314	0.1223
A591_RS03240	-2.831	0.1224
A591_RS01640	-0.6329	0.1225
A591_RS17960	0.574	0.1225
A591_RS00525	-0.8247	0.1228
A591_RS08480	-0.6431	0.1232
A591_RS06680	-0.6639	0.1233
A591_RS00660	0.4708	0.1234
A591_RS16675	-0.6555	0.1236
A591_RS19190	-1.817	0.1237
A591_RS14805	0.4153	0.1242
A591_RS06370	-0.8701	0.1245
A591_RS02865	0.4172	0.125
A591_RS16465	3.8288	0.1253
A591_RS11195	0.4565	0.1253
A591_RS00075	-1.061	0.1256
A591_RS12180	-1.383	0.1259
A591_RS09060	-0.997	0.1262
A591_RS15015	-1.703	0.1265
A591_RS03595	0.5254	0.1272
A591_RS07425	-0.7348	0.1272
A591_RS16710	-0.9326	0.1273
A591_RS00110	0.4322	0.1275
A591_RS10925	1.1005	0.1277
A591_RS10570	-0.8283	0.1277
A591_RS18205	-1.205	0.1277
A591_RS00250	0.5148	0.128
A591_RS07115	-1.895	0.1281
A591_RS14940	-0.6223	0.1281
A591_RS10955	-0.8546	0.1285
A591_RS03370	0.4356	0.1287
A591_RS16370	-0.9765	0.129
A591_RS08145	1.0556	0.1293
A591_RS15630	-0.6697	0.1297
A591_RS01360	0.776	0.1299
A591_RS04970	-0.7275	0.13
A591_RS02525	-0.8673	0.1303
A591_RS19035	0.5161	0.1303
A591_RS17660	-0.4667	0.1305
A591_RS14205	-1.067	0.1305
A591_RS00215	0.6623	0.1305
A591_RS16835	0.4881	0.1308
A591_RS15250	-1.502	0.1309
A591_RS14960	-0.5197	0.1319
A591_RS16880	-0.6763	0.1321
A591_RS17895	-0.753	0.1334
A591_RS19225	0.6721	0.1335
A591_RS00710	0.5995	0.1335
A591_RS17135	0.5239	0.1341
A591_RS13475	-1.269	0.1344
A591_RS11750	-0.7239	0.1345
A591_RS17815	-0.4835	0.1346
A591_RS00580	-0.9119	0.1347
A591_RS06345	-0.7319	0.1351
A591_RS10220	-1.289	0.1352
A591_RS17270	-0.6435	0.1356
A591_RS15960	1.1039	0.1358
A591_RS13235	-0.4606	0.1362
A591_RS07295	0.9236	0.1362
A591_RS06540	-0.4135	0.1368
A591_RS13905	0.5165	0.1369
A591_RS01330	0.4243	0.1372
A591_RS10075	-0.5674	0.1373
A591_RS10310	-0.5451	0.1374
A591_RS02615	-2.771	0.1377
A591_RS00200	0.4925	0.1378
A591_RS13630	0.4419	0.1379
A591_RS18545	-2.365	0.1381
A591_RS10745	-0.7403	0.1383
A591_RS07290	1.17	0.1385
A591_RS16105	-0.8562	0.1385
A591_RS14870	-1.127	0.1386
A591_RS11645	-1.632	0.139
A591_RS11075	0.5367	0.1393
A591_RS11985	-0.5551	0.1393
A591_RS09385	-1.387	0.1395
A591_RS00665	0.4585	0.1398
A591_RS01065	-2.72	0.1406
A591_RS05475	0.4902	0.1407
A591_RS02260	0.4952	0.1407
A591_RS07690	0.4106	0.1409
A591_RS08390	0.5166	0.1412
A591_RS00035	0.4478	0.1414
A591_RS03065	0.5343	0.1416
A591_RS16050	0.6883	0.1418
A591_RS02755	0.5372	0.1422
A591_RS12165	-2.077	0.1425
A591_RS06845	0.4919	0.1426
A591_RS13090	0.4216	0.1429
A591_RS15555	-2.369	0.1431
A591_RS09280	-1.295	0.1435
A591_RS12680	-1.539	0.1438
A591_RS09650	-0.6614	0.1444
A591_RS10230	-0.6991	0.1444
A591_RS00260	-0.5154	0.1453
A591_RS17820	0.603	0.1453
A591_RS10030	0.6721	0.1454
A591_RS06355	0.5502	0.1455
A591_RS18000	-0.7602	0.1456
A591_RS10065	1.9508	0.1458
A591_RS00265	0.4085	0.1458
A591_RS12730	-1.129	0.1461
A591_RS07285	1.2029	0.1463
A591_RS00890	0.5633	0.1465
A591_RS01775	-1.717	0.1468
A591_RS11265	0.4923	0.147
A591_RS03910	0.3942	0.1476
A591_RS09130	-2.697	0.1476
A591_RS09055	-1.471	0.1477
A591_RS13285	-1.89	0.1478
A591_RS17245	-0.8438	0.1479
A591_RS10765	-0.7233	0.1484
A591_RS06665	-2.669	0.1486
A591_RS17275	-2.669	0.1486
A591_RS18120	-1.735	0.1488
A591_RS01580	-2.348	0.1489
A591_RS03785	-0.4834	0.1491
A591_RS19560	1.2319	0.1492
A591_RS07760	-0.5672	0.1504
A591_RS01390	-3.278	0.1505
A591_RS03890	-0.7417	0.1507
A591_RS02700	-1.115	0.1508
A591_RS03305	0.4731	0.1511
A591_RS02170	0.3993	0.1514
A591_RS07330	0.4898	0.1514
A591_RS12370	-0.4427	0.1517
A591_RS12100	-0.7502	0.1518
A591_RS00210	0.5079	0.1519
A591_RS02175	-2.677	0.1519
A591_RS12685	-0.8707	0.1519
A591_RS07965	0.7667	0.1528
A591_RS10055	-1.233	0.153
A591_RS16925	-0.5538	0.1535
A591_RS14375	0.521	0.1543
A591_RS06050	3.5114	0.1543
A591_RS10605	0.8744	0.1544
A591_RS08250	0.4371	0.1548
A591_RS08065	-1.135	0.155
A591_RS11820	0.4985	0.155
A591_RS14030	0.8966	0.1551
A591_RS10750	-0.6718	0.1554
A591_RS05810	-1.12	0.1555
A591_RS15535	-0.7381	0.1556
A591_RS05320	-0.9927	0.1558
A591_RS02275	-1.215	0.156
A591_RS04870	-0.4903	0.1561
A591_RS15490	-0.9718	0.1561
A591_RS01345	-0.6177	0.1563
A591_RS17715	-2.666	0.1567
A591_RS09845	-0.6753	0.1567
A591_RS02705	-0.4631	0.1569
A591_RS06520	0.6758	0.1569
A591_RS05800	-0.5606	0.1569
A591_RS10675	0.5245	0.157
A591_RS02585	-0.9703	0.1579
A591_RS15185	-1.3	0.1582
A591_RS04195	-0.6448	0.1588
A591_RS15965	-1.09	0.1592
A591_RS16065	-0.7036	0.1596
A591_RS01405	0.5231	0.1601
A591_RS17075	-0.6902	0.1612
A591_RS01120	-1.913	0.162
A591_RS01440	0.559	0.1621
A591_RS06470	0.5314	0.1623
A591_RS10590	0.4721	0.1623
A591_RS00535	-0.6972	0.1627
A591_RS03895	-0.5035	0.1628
A591_RS04790	-0.5894	0.1631
A591_RS11660	0.4554	0.1634
A591_RS15065	-0.7014	0.1646
A591_RS09105	-0.6141	0.1646
A591_RS03960	0.4893	0.1654
A591_RS01845	0.7318	0.1658
A591_RS12365	-0.6603	0.166
A591_RS14265	-1.126	0.1662
A591_RS00310	0.4641	0.1663
A591_RS11270	0.4784	0.1665
A591_RS11540	0.7156	0.1665
A591_RS18375	-0.8565	0.1666
A591_RS12665	0.4836	0.1666
A591_RS15160	-0.6261	0.1667
A591_RS01900	-1.628	0.1668
A591_RS09775	-0.7962	0.1668
A591_RS03840	1.247	0.1671
A591_RS00180	-0.4808	0.1672
A591_RS18235	-1.869	0.1675
A591_RS12965	0.6891	0.1677
A591_RS06025	0.4229	0.1678
A591_RS08155	-0.9159	0.168
A591_RS06385	0.7551	0.1683
A591_RS10305	-0.3989	0.1688
A591_RS04415	0.3767	0.1694
A591_RS07515	-0.4145	0.1694
A591_RS16795	-0.8904	0.1703
A591_RS17990	0.7114	0.1703
A591_RS18255	-3.064	0.1707
A591_RS13790	-0.7522	0.1708
A591_RS13820	0.4446	0.1708
A591_RS09810	0.6338	0.171
A591_RS06640	-1.435	0.171
A591_RS10760	-0.5634	0.1712
A591_RS18075	-1.886	0.1713
A591_RS17200	-0.7306	0.1715
A591_RS15040	-1.427	0.1726
A591_RS17835	-0.9513	0.1726
A591_RS06955	-3.181	0.1741
A591_RS02120	0.6449	0.1741
A591_RS05260	-1.427	0.1741
A591_RS03475	0.7044	0.1742
A591_RS13360	-0.8876	0.1744
A591_RS14150	-0.7331	0.1745
A591_RS05890	0.3697	0.1749
A591_RS10235	-0.8529	0.1749
A591_RS10185	0.3811	0.175
A591_RS12940	0.4857	0.1753
A591_RS07615	0.4152	0.1768
A591_RS08490	2.3969	0.177
A591_RS06415	0.7361	0.1773
A591_RS00130	-0.7702	0.1774
A591_RS01180	-1.528	0.1775
A591_RS13210	0.762	0.1776
A591_RS15440	-3.032	0.1777
A591_RS05265	-1.476	0.1778
A591_RS08785	-0.4642	0.1782
A591_RS08755	-0.5009	0.1789
A591_RS01380	0.4725	0.1789
A591_RS10655	0.4311	0.1792
A591_RS16180	-0.8987	0.1794
A591_RS08240	-0.698	0.18
A591_RS05400	-0.893	0.18
A591_RS06300	0.6522	0.18
A591_RS10680	0.4544	0.1802
A591_RS16415	-0.9089	0.1804
A591_RS08855	-1.902	0.1814
A591_RS04775	0.6871	0.1815
A591_RS04060	0.4749	0.1818
A591_RS10960	-1.546	0.1821
A591_RS02020	0.5442	0.1823
A591_RS06990	-0.6107	0.1823
A591_RS01675	0.4309	0.1824
A591_RS18015	-0.5425	0.1826
A591_RS11995	0.8304	0.1827
A591_RS04650	0.4652	0.1829
A591_RS15235	0.3947	0.1829
A591_RS17025	-0.4428	0.1829
A591_RS05165	-0.4292	0.1836
A591_RS00640	0.4552	0.184
A591_RS12390	-0.4941	0.1841
A591_RS18580	-1.613	0.1841
A591_RS12710	-0.6945	0.1845
A591_RS15505	-0.5429	0.1847
A591_RS15995	-1.691	0.1847
A591_RS01270	-2.666	0.185
A591_RS15805	0.4141	0.1851
A591_RS11200	-0.7817	0.1852
A591_RS02815	0.3701	0.1858
A591_RS19590	0.485	0.1864
A591_RS18985	0.5071	0.1866
A591_RS19990	2.1017	0.1878
A591_RS10260	0.4389	0.1878
A591_RS16905	-0.7427	0.1881
A591_RS01805	-0.68	0.1886
A591_RS12660	-0.6227	0.189
A591_RS12335	-0.66	0.1891
A591_RS17810	-0.3927	0.1892
A591_RS16140	-0.8432	0.1894
A591_RS19220	-1.153	0.1898
A591_RS03620	-0.8012	0.19
A591_RS14070	-0.4379	0.1902
A591_RS13040	0.4114	0.1906
A591_RS06365	-0.5442	0.1922
A591_RS16360	-0.5436	0.1926
A591_RS17350	-0.6255	0.1927
A591_RS17530	-1.421	0.1935
A591_RS08675	-0.9996	0.1935
A591_RS12425	0.4646	0.1942
A591_RS13615	0.3614	0.1946
A591_RS08245	0.3607	0.1954
A591_RS10245	-0.5633	0.1954
A591_RS17345	-0.6039	0.1957
A591_RS08510	-1.831	0.1958
A591_RS13770	-0.8398	0.1962
A591_RS13785	-0.6803	0.1967
A591_RS04745	0.4183	0.1967
A591_RS16385	0.6682	0.1968
A591_RS02010	-0.7734	0.1968
A591_RS18055	0.4054	0.1972
A591_RS05420	-0.6226	0.1974
A591_RS03110	-0.8791	0.1975
A591_RS00775	0.58	0.1978
A591_RS17605	-0.4445	0.1981
A591_RS16035	0.8502	0.1985
A591_RS02840	0.601	0.1993
A591_RS07380	-0.9987	0.1997
A591_RS10335	-1.372	0.1999
A591_RS03340	-0.6795	0.2
A591_RS04140	0.542	0.2011
A591_RS13735	0.6587	0.2016
A591_RS05295	0.4501	0.2024
A591_RS18300	-1.01	0.2034
A591_RS16955	-0.9762	0.2039
A591_RS13915	-0.6779	0.2045
A591_RS03800	0.5571	0.2047
A591_RS00630	-0.4432	0.2047
A591_RS18535	-0.6981	0.2048
A591_RS14930	0.4971	0.2049
A591_RS08995	1.1178	0.2049
A591_RS05705	0.9929	0.205
A591_RS11395	-1.045	0.2054
A591_RS06960	3.2952	0.2061
A591_RS09310	1.7943	0.2064
A591_RS04635	0.3769	0.2071
A591_RS06710	-0.5291	0.2072
A591_RS00800	0.3668	0.2072
A591_RS00465	0.535	0.2073
A591_RS09495	1.1623	0.2075
A591_RS16700	0.4883	0.2077
A591_RS01615	0.4221	0.2078
A591_RS15290	0.5859	0.208
A591_RS14460	1.213	0.2083
A591_RS10445	-2.123	0.2094
A591_RS18880	0.572	0.2096
A591_RS07600	0.4926	0.21
A591_RS07510	0.3977	0.2102
A591_RS16015	0.9043	0.2107
A591_RS07305	-1.475	0.2113
A591_RS14710	-1.078	0.2114
A591_RS14275	-0.4218	0.2115
A591_RS17965	0.3708	0.2118
A591_RS16245	0.8473	0.2119
A591_RS12460	0.3771	0.212
A591_RS17535	-1.322	0.2129
A591_RS04235	-0.4335	0.2131
A591_RS15495	-0.563	0.2134
A591_RS14305	0.5703	0.2134
A591_RS02050	-1.1	0.2138
A591_RS16935	0.6507	0.2139
A591_RS01670	0.5315	0.214
A591_RS13075	-0.5853	0.2142
A591_RS03215	0.959	0.2145
A591_RS12265	-0.4419	0.2151
A591_RS18550	0.6532	0.2156
A591_RS00245	-0.4757	0.2158
A591_RS02810	-0.6498	0.2159
A591_RS02380	0.3987	0.2163
A591_RS03900	0.3536	0.2164
A591_RS08005	-0.6276	0.2166
A591_RS00480	0.6247	0.2166
A591_RS03045	-0.5294	0.2167
A591_RS09690	-2.024	0.217
A591_RS13670	0.346	0.2175
A591_RS11890	-0.3757	0.218
A591_RS17470	-1.179	0.2187
A591_RS13230	-0.8023	0.2188
A591_RS12040	0.4045	0.2188
A591_RS15125	-0.6518	0.2192
A591_RS03730	0.4002	0.2192
A591_RS05300	0.3612	0.2194
A591_RS04285	0.385	0.2199
A591_RS08690	-0.613	0.22
A591_RS00290	0.4453	0.22
A591_RS10175	-1.223	0.2203
A591_RS04900	0.349	0.2204
A591_RS00530	0.4714	0.2208
A591_RS08015	-0.8123	0.2212
A591_RS03295	-0.9758	0.2219
A591_RS18875	0.7666	0.222
A591_RS17945	0.4462	0.2222
A591_RS00685	-0.4669	0.2222
A591_RS14370	0.4184	0.2223
A591_RS04120	-0.912	0.2225
A591_RS14885	0.3286	0.2226
A591_RS03880	0.3359	0.2227
A591_RS12375	-0.4665	0.2228
A591_RS08190	-0.7877	0.223
A591_RS05035	0.427	0.2233
A591_RS18595	0.9495	0.2237
A591_RS14245	-0.648	0.2239
A591_RS17235	-1.021	0.2241
A591_RS09580	1.2867	0.2249
A591_RS02470	0.3614	0.225
A591_RS02345	0.3386	0.225
A591_RS01020	-2.007	0.2252
A591_RS10240	-1.199	0.2252
A591_RS16355	0.8195	0.2253
A591_RS08285	-0.6476	0.2253
A591_RS12560	-1.514	0.2254
A591_RS00600	0.3648	0.2255
A591_RS06975	0.6217	0.2257
A591_RS00405	0.412	0.226
A591_RS07470	-0.3364	0.2269
A591_RS02115	2.6624	0.2269
A591_RS04540	-1.757	0.227
A591_RS01525	-0.6917	0.2272
A591_RS17425	-0.7126	0.2273
A591_RS03645	0.3876	0.2275
A591_RS14935	-0.6099	0.2278
A591_RS09430	0.567	0.2279
A591_RS10450	-0.3842	0.228
A591_RS01155	-1.663	0.2288
A591_RS11815	0.3155	0.2288
A591_RS05055	0.59	0.229
A591_RS13170	0.3882	0.229
A591_RS11030	-0.3055	0.2294
A591_RS07430	-0.5372	0.2294
A591_RS11450	1.1904	0.2294
A591_RS11975	-0.589	0.2298
A591_RS01850	-0.4905	0.2298
A591_RS00780	0.3992	0.23
A591_RS01820	-1.864	0.23
A591_RS01100	-0.8088	0.2304
A591_RS14190	1.2635	0.2314
A591_RS07580	1.032	0.2316
A591_RS02095	1.201	0.2316
A591_RS14980	-1.502	0.2318
A591_RS00030	0.3907	0.2319
A591_RS17935	0.4205	0.2319
A591_RS07500	0.3292	0.2324
A591_RS07400	0.6991	0.2325
A591_RS09295	-0.6476	0.2326
A591_RS17970	0.403	0.2327
A591_RS04560	-0.8271	0.2329
A591_RS03470	0.4399	0.2331
A591_RS18930	-0.7138	0.2336
A591_RS18740	-2.355	0.2351
A591_RS18890	-1.079	0.2351
A591_RS00280	0.4188	0.2354
A591_RS03170	-0.9139	0.2355
A591_RS04795	0.4094	0.2358
A591_RS03400	0.4559	0.2363
A591_RS11905	-0.338	0.2364
A591_RS10620	-0.5272	0.2369
A591_RS04550	-2.944	0.237
A591_RS15460	-1.044	0.2371
A591_RS15045	-1.771	0.2376
A591_RS11735	-1.097	0.2377
A591_RS12855	-0.5616	0.2378
A591_RS04605	0.3784	0.2378
A591_RS05975	0.3967	0.2383
A591_RS03635	0.641	0.2386
A591_RS19115	0.3167	0.2388
A591_RS06995	-1.324	0.2388
A591_RS12185	-1.94	0.2394
A591_RS18900	-1.186	0.2396
A591_RS05440	-0.3326	0.2397
A591_RS00790	0.4847	0.2411
A591_RS09950	0.4437	0.2414
A591_RS07035	-0.5409	0.2417
A591_RS04800	0.3186	0.2417
A591_RS14050	2.0268	0.2417
A591_RS07830	-0.6126	0.2418
A591_RS18245	-0.6649	0.242
A591_RS15240	-0.3821	0.2421
A591_RS13555	0.3306	0.2424
A591_RS06460	2.6274	0.2425
A591_RS05615	-0.7124	0.2427
A591_RS18090	0.4302	0.2427
A591_RS12145	0.8403	0.2427
A591_RS08035	-0.9815	0.2431
A591_RS10930	-0.9691	0.2435
A591_RS16590	0.6479	0.2435
A591_RS16325	0.7338	0.2436
A591_RS08110	-0.7122	0.2437
A591_RS05570	-1.021	0.2438
A591_RS18425	-0.686	0.2438
A591_RS11250	-0.5488	0.2443
A591_RS12900	-1.065	0.2447
A591_RS07150	-0.4104	0.2449
A591_RS12330	-0.432	0.2454
A591_RS00675	0.3476	0.2459
A591_RS02640	-0.4984	0.2464
A591_RS03805	0.6483	0.2473
A591_RS13580	0.3354	0.2473
A591_RS15200	-0.7993	0.2475
A591_RS10275	-1.775	0.2475
A591_RS16135	0.7038	0.2476
A591_RS00895	-0.6453	0.2479
A591_RS16490	-1.159	0.248
A591_RS10130	-1.234	0.2482
A591_RS05930	-0.4382	0.2489
A591_RS14290	-0.4056	0.2491
A591_RS09595	-1.432	0.2492
A591_RS15870	1.8735	0.2493
A591_RS14145	-0.7962	0.2501
A591_RS18185	-0.8584	0.2501
A591_RS12380	0.4517	0.2508
A591_RS13030	0.349	0.2509
A591_RS17105	-0.5941	0.2512
A591_RS08630	1.2827	0.2513
A591_RS16725	0.3322	0.2515
A591_RS13225	0.9971	0.252
A591_RS00945	-0.5801	0.2522
A591_RS03410	-0.3662	0.2528
A591_RS17375	0.3058	0.254
A591_RS10360	0.6312	0.254
A591_RS03405	0.415	0.2544
A591_RS17115	-0.5336	0.2551
A591_RS15175	-2.362	0.2553
A591_RS16730	-0.6048	0.2561
A591_RS16930	-0.4085	0.2561
A591_RS09290	-0.7676	0.2564
A591_RS11340	3.0855	0.257
A591_RS09540	-0.915	0.2579
A591_RS13370	-0.653	0.2581
A591_RS05085	0.4745	0.2583
A591_RS13165	0.3762	0.2584
A591_RS04045	0.3614	0.2586
A591_RS17420	-0.4152	0.2589
A591_RS10685	0.3081	0.2595
A591_RS11430	-1.115	0.2599
A591_RS16290	0.4757	0.26
A591_RS04000	1.7359	0.2603
A591_RS02410	-0.839	0.2604
A591_RS10580	-0.7319	0.2605
A591_RS05445	0.346	0.2609
A591_RS05725	0.3515	0.2612
A591_RS14450	0.4524	0.2614
A591_RS10420	-0.3797	0.2614
A591_RS10895	-0.4	0.2618
A591_RS04410	0.3087	0.2621
A591_RS02330	-0.5566	0.2635
A591_RS01990	0.3247	0.2638
A591_RS08930	0.4857	0.2639
A591_RS01325	0.3743	0.264
A591_RS01570	0.3673	0.2643
A591_RS15915	-0.4292	0.2658
A591_RS16635	0.306	0.2666
A591_RS08150	1.0452	0.2668
A591_RS11375	-0.4233	0.2672
A591_RS00715	0.6361	0.2672
A591_RS03050	-0.4239	0.2678
A591_RS09895	0.5872	0.2679
A591_RS10890	0.5508	0.2679
A591_RS09285	-0.6176	0.2684
A591_RS05750	0.3957	0.2695
A591_RS18420	-0.4911	0.2696
A591_RS03965	-0.3209	0.27
A591_RS03660	0.514	0.27
A591_RS07360	-1.09	0.2701
A591_RS15905	-0.5451	0.2704
A591_RS06155	0.3863	0.2707
A591_RS04350	-0.7455	0.2708
A591_RS06005	-0.343	0.2709
A591_RS00560	0.7544	0.2711
A591_RS01560	0.3433	0.2714
A591_RS03160	-0.6943	0.272
A591_RS04005	-0.4489	0.2735
A591_RS14745	0.3254	0.2737
A591_RS16090	-0.5309	0.274
A591_RS11330	1.2577	0.274
A591_RS13540	0.3636	0.2748
A591_RS07190	-1.02	0.2758
A591_RS16885	-0.3846	0.276
A591_RS01415	-0.6091	0.2761
A591_RS12415	0.3907	0.2762
A591_RS19235	-0.4933	0.2767
A591_RS03180	-1.066	0.2769
A591_RS16275	1.0557	0.277
A591_RS02500	-0.5189	0.2776
A591_RS14565	0.4716	0.2778
A591_RS11000	-1.822	0.2781
A591_RS08280	1.154	0.2781
A591_RS12810	0.3165	0.2781
A591_RS14575	0.7082	0.2781
A591_RS13885	0.4257	0.2784
A591_RS04890	-0.8204	0.2788
A591_RS06510	2.6106	0.2789
A591_RS07715	0.664	0.2789
A591_RS06165	0.5217	0.2791
A591_RS08140	0.3315	0.2797
A591_RS16975	0.6904	0.2798
A591_RS16215	0.7706	0.28
A591_RS16815	0.3692	0.2801
A591_RS18575	2.3963	0.2806
A591_RS18650	2.4638	0.2807
A591_RS08940	-0.9669	0.2809
A591_RS13810	0.4206	0.2815
A591_RS13425	-1.33	0.2818
A591_RS06590	-0.4785	0.2819
A591_RS06630	-0.7373	0.2822
A591_RS04425	-0.3777	0.2823
A591_RS15375	-1.162	0.2825
A591_RS17780	-0.4878	0.2827
A591_RS00460	-1.352	0.283
A591_RS07810	-2.278	0.2831
A591_RS13895	-1.897	0.2835
A591_RS19790	2.9935	0.2839
A591_RS10820	-0.456	0.284
A591_RS11445	-1.832	0.2843
A591_RS07775	-0.5345	0.2844
A591_RS07415	-0.5766	0.2846
A591_RS19125	0.3098	0.2847
A591_RS19135	0.6214	0.2848
A591_RS12350	-0.5992	0.2853
A591_RS01310	0.3328	0.2856
A591_RS00410	-0.8366	0.286
A591_RS15920	-0.8481	0.2868
A591_RS11185	0.3794	0.2873
A591_RS10650	0.5336	0.2873
A591_RS07590	-1.144	0.2882
A591_RS05630	0.5759	0.2884
A591_RS03225	0.6248	0.289
A591_RS02160	-0.4186	0.2892
A591_RS03810	0.4073	0.2899
A591_RS07890	0.3355	0.29
A591_RS02460	0.2625	0.2904
A591_RS18775	-0.5117	0.2906
A591_RS10410	0.3065	0.2906
A591_RS18480	0.3132	0.2907
A591_RS15020	-1.022	0.2908
A591_RS10575	-0.4566	0.2908
A591_RS14520	-0.3334	0.2911
A591_RS03945	0.4848	0.2917
A591_RS05840	-0.3205	0.2918
A591_RS14210	-0.974	0.2924
A591_RS17685	-0.7734	0.2924
A591_RS12860	-0.5776	0.2926
A591_RS01895	0.3674	0.2928
A591_RS03985	0.6155	0.2933
A591_RS15595	-1.292	0.2935
A591_RS01880	0.2825	0.2936
A591_RS00875	0.342	0.2954
A591_RS20250	-2.598	0.2955
A591_RS05530	-1.175	0.296
A591_RS16235	-0.6417	0.2966
A591_RS17675	-0.6683	0.297
A591_RS11945	-0.5794	0.2971
A591_RS01930	0.2944	0.2982
A591_RS06825	-1.004	0.2982
A591_RS04310	-0.2991	0.2984
A591_RS02505	-1.932	0.2989
A591_RS17160	-1.152	0.299
A591_RS11535	0.386	0.2996
A591_RS09010	0.7099	0.3
A591_RS10160	0.533	0.3001
A591_RS05835	0.4516	0.3002
A591_RS16765	-0.7303	0.3003
A591_RS01835	0.5937	0.3008
A591_RS17580	-0.8028	0.3013
A591_RS16805	0.318	0.3014
A591_RS11035	-0.4368	0.302
A591_RS02440	0.325	0.3022
A591_RS19050	0.3218	0.3023
A591_RS16320	0.3482	0.3027
A591_RS00590	0.395	0.3029
A591_RS05605	-1.81	0.303
A591_RS00840	-0.7907	0.3034
A591_RS07625	-0.5436	0.304
A591_RS08435	1.1879	0.3049
A591_RS11595	-0.3905	0.3052
A591_RS15940	0.6386	0.3056
A591_RS02825	0.5144	0.3057
A591_RS16405	0.697	0.3058
A591_RS06090	-0.4477	0.306
A591_RS02920	0.3228	0.3062
A591_RS12850	0.5659	0.3062
A591_RS04375	0.3225	0.3067
A591_RS17400	-0.6461	0.3068
A591_RS15270	0.5925	0.3078
A591_RS16025	-1.12	0.3078
A591_RS18860	0.2963	0.3079
A591_RS12700	-0.3531	0.3079
A591_RS04810	0.2887	0.308
A591_RS06500	-0.5858	0.3083
A591_RS10780	0.4466	0.3089
A591_RS17515	0.5423	0.3092
A591_RS07825	-2.676	0.3096
A591_RS18690	-0.5544	0.3096
A591_RS13020	-0.5631	0.3096
A591_RS06750	-0.6878	0.3097
A591_RS06910	0.2873	0.3104
A591_RS04255	-0.4351	0.3105
A591_RS04250	0.3786	0.3112
A591_RS05015	-0.5956	0.3112
A591_RS05770	-0.3455	0.3115
A591_RS09250	-1.158	0.312
A591_RS00610	-0.4891	0.3122
A591_RS08815	0.3669	0.3122
A591_RS10385	0.6803	0.3126
A591_RS01370	-0.7879	0.3127
A591_RS08990	0.8298	0.3128
A591_RS04460	-0.4954	0.3137
A591_RS14890	-0.3706	0.3151
A591_RS04315	0.5209	0.3163
A591_RS10770	-0.6091	0.3165
A591_RS07740	1.9957	0.3166
A591_RS13435	0.3083	0.3171
A591_RS04015	-0.3752	0.3174
A591_RS02850	-1.181	0.3176
A591_RS01700	-1.167	0.3177
A591_RS02130	0.4657	0.318
A591_RS15195	-1.56	0.3182
A591_RS05275	0.2865	0.3188
A591_RS10505	0.7707	0.32
A591_RS00205	-0.4781	0.32
A591_RS15540	-0.5895	0.3202
A591_RS18780	0.3649	0.3205
A591_RS04720	-0.4459	0.3205
A591_RS01215	-2.147	0.3214
A591_RS09460	0.7325	0.3216
A591_RS05270	0.4168	0.3217
A591_RS14505	-0.7336	0.322
A591_RS01575	0.4322	0.3222
A591_RS09485	0.9344	0.3222
A591_RS14045	-2.287	0.3226
A591_RS03385	0.3702	0.3231
A591_RS09145	-0.5427	0.3234
A591_RS02370	0.2812	0.3251
A591_RS08875	-1.027	0.3258
A591_RS01220	-1.171	0.3267
A591_RS11275	-0.5138	0.3268
A591_RS08090	-0.5263	0.327
A591_RS01350	0.3641	0.327
A591_RS10300	-0.6217	0.3278
A591_RS11440	0.789	0.3278
A591_RS09705	0.2996	0.328
A591_RS00105	0.3422	0.328
A591_RS09985	-0.5923	0.3283
A591_RS03670	0.2799	0.3284
A591_RS09725	-0.3959	0.3285
A591_RS04665	0.3364	0.3286
A591_RS05920	0.3658	0.3287
A591_RS13190	0.3098	0.3295
A591_RS10725	1.678	0.3296
A591_RS08885	-1.249	0.3304
A591_RS10615	0.3789	0.3306
A591_RS05880	-0.3282	0.3306
A591_RS01720	0.3927	0.3308
A591_RS10020	-0.6404	0.3314
A591_RS10970	-0.5193	0.3323
A591_RS12450	-0.5586	0.3328
A591_RS13085	-0.3449	0.3333
A591_RS00255	-0.3857	0.3339
A591_RS09980	0.5821	0.334
A591_RS19005	0.3327	0.334
A591_RS02620	-2.014	0.3341
A591_RS15830	-0.4995	0.3343
A591_RS16690	0.2692	0.3345
A591_RS06240	0.3981	0.3348
A591_RS02155	-0.2777	0.3349
A591_RS03440	0.8824	0.3349
A591_RS12085	-0.7708	0.3351
A591_RS00930	-0.7107	0.3352
A591_RS01275	-1.746	0.3354
A591_RS05155	-1.375	0.3354
A591_RS03920	0.3149	0.3355
A591_RS15590	-1.649	0.3358
A591_RS15180	-1.661	0.336
A591_RS00540	0.3638	0.3362
A591_RS16155	-1.08	0.3363
A591_RS11020	-0.5715	0.3364
A591_RS08060	-2.588	0.3365
A591_RS17730	-0.7279	0.337
A591_RS13355	-0.7313	0.3375
A591_RS18805	0.2841	0.3378
A591_RS14605	-0.8394	0.3381
A591_RS18125	-0.6144	0.339
A591_RS12760	0.3675	0.3393
A591_RS06820	0.3656	0.34
A591_RS06060	-0.4217	0.34
A591_RS16715	0.4469	0.341
A591_RS05625	0.8888	0.3416
A591_RS11525	0.3005	0.3422
A591_RS09305	0.7584	0.3423
A591_RS16280	-0.8429	0.3425
A591_RS17185	-0.6416	0.3426
A591_RS13815	0.3558	0.3434
A591_RS07855	0.2749	0.3435
A591_RS08550	0.634	0.3437
A591_RS12210	0.7311	0.344
A591_RS09645	-0.6341	0.3462
A591_RS07310	0.5013	0.3466
A591_RS10540	0.2609	0.3469
A591_RS18460	-0.5739	0.347
A591_RS05550	0.4641	0.3473
A591_RS11210	0.5653	0.3473
A591_RS13375	-0.455	0.3475
A591_RS09840	0.6292	0.3478
A591_RS20280	0.4459	0.348
A591_RS15880	0.4331	0.3487
A591_RS02795	0.2614	0.3493
A591_RS16315	0.7363	0.3496
A591_RS18845	-0.8825	0.3498
A591_RS00500	-0.9545	0.3498
A591_RS19060	0.4021	0.3499
A591_RS17085	-0.3345	0.3503
A591_RS05385	0.4081	0.3504
A591_RS12630	-0.6369	0.3509
A591_RS11870	0.3162	0.3519
A591_RS07850	-0.5352	0.3524
A591_RS13395	0.2764	0.3525
A591_RS19195	-0.5137	0.3525
A591_RS05250	-0.4661	0.3525
A591_RS18830	0.2886	0.3532
A591_RS11930	2.8925	0.354
A591_RS02185	0.3105	0.3545
A591_RS03005	0.2697	0.3546
A591_RS04205	0.4251	0.355
A591_RS01335	-0.5816	0.355
A591_RS01290	0.3709	0.3552
A591_RS03265	-2.515	0.356
A591_RS15035	-2.515	0.356
A591_RS19180	0.3728	0.3564
A591_RS00420	0.7539	0.3569
A591_RS03540	-0.3936	0.3573
A591_RS04175	0.2833	0.3574
A591_RS02030	-0.3743	0.358
A591_RS11145	-0.3782	0.3581
A591_RS10565	-0.4007	0.3583
A591_RS11055	-0.4678	0.3588
A591_RS03665	-0.5379	0.3592
A591_RS14015	-0.5751	0.3595
A591_RS16740	0.278	0.3597
A591_RS07230	-2.525	0.36
A591_RS20115	1.233	0.3603
A591_RS18180	-1.335	0.3603
A591_RS14920	-0.407	0.3607
A591_RS16560	-0.9437	0.361
A591_RS16030	0.5714	0.361
A591_RS13365	0.3186	0.3614
A591_RS03315	0.2746	0.362
A591_RS08290	0.3233	0.3625
A591_RS18475	-0.3466	0.3627
A591_RS10665	0.5495	0.364
A591_RS03640	-0.6098	0.3652
A591_RS14390	0.3168	0.3654
A591_RS07005	-0.605	0.3655
A591_RS11855	-0.4661	0.3656
A591_RS12530	0.3666	0.3657
A591_RS08360	0.3225	0.3657
A591_RS13325	-0.7516	0.3659
A591_RS10180	-1.487	0.3663
A591_RS11060	-0.4045	0.3664
A591_RS02060	0.799	0.3668
A591_RS08700	-1.26	0.3674
A591_RS02240	0.2963	0.3675
A591_RS12170	-0.5867	0.3686
A591_RS13140	-0.2797	0.3687
A591_RS01250	-2.479	0.3696
A591_RS16840	0.2975	0.3698
A591_RS12580	0.276	0.3698
A591_RS00045	0.4694	0.3699
A591_RS00700	0.662	0.37
A591_RS07240	1.509	0.3702
A591_RS18325	-0.7363	0.3703
A591_RS10170	-1.166	0.371
A591_RS07200	-0.5978	0.3721
A591_RS11165	0.3828	0.3721
A591_RS13455	-0.4624	0.3723
A591_RS01480	0.2803	0.3725
A591_RS18560	2.8312	0.3729
A591_RS18330	-0.8703	0.3735
A591_RS14000	1.9158	0.3735
A591_RS17550	-0.7074	0.374
A591_RS17640	-0.5155	0.374
A591_RS07755	0.3127	0.3744
A591_RS08070	0.662	0.3746
A591_RS13330	-0.3526	0.3746
A591_RS00040	-0.6914	0.3752
A591_RS03115	0.4962	0.3757
A591_RS11065	-0.2853	0.3758
A591_RS08465	-0.4091	0.3761
A591_RS18345	-0.3655	0.3763
A591_RS04580	0.3313	0.3766
A591_RS12865	0.2171	0.377
A591_RS00070	0.6302	0.3775
A591_RS09440	-1.078	0.3777
A591_RS16655	-0.5515	0.3781
A591_RS06190	-0.3732	0.3787
A591_RS13720	1.1235	0.379
A591_RS02675	-0.498	0.3801
A591_RS15980	-2.335	0.3805
A591_RS04245	-0.3363	0.3808
A591_RS12120	-0.9985	0.3825
A591_RS13005	-0.2859	0.3832
A591_RS10810	-0.3744	0.3832
A591_RS02375	-0.3498	0.3835
A591_RS10365	0.3982	0.3839
A591_RS03435	-0.3682	0.3846
A591_RS08555	0.8955	0.3851
A591_RS07950	-0.8504	0.3853
A591_RS07375	0.2893	0.3853
A591_RS07370	0.2353	0.3855
A591_RS16205	-1.867	0.3856
A591_RS01830	0.645	0.3861
A591_RS11240	0.7706	0.3862
A591_RS02785	0.2621	0.3865
A591_RS06450	0.3514	0.3875
A591_RS11650	-1.935	0.3877
A591_RS11245	-0.5183	0.3882
A591_RS09935	-0.6756	0.3889
A591_RS13830	0.4119	0.3891
A591_RS18265	-0.5323	0.3892
A591_RS04065	-0.3723	0.3894
A591_RS14410	-0.4945	0.3894
A591_RS13025	-0.3043	0.3895
A591_RS18965	-0.8975	0.3897
A591_RS17630	0.3158	0.3903
A591_RS17975	0.31	0.3903
A591_RS12990	0.2873	0.3906
A591_RS12830	0.6945	0.3914
A591_RS05545	-1.098	0.3916
A591_RS09125	0.5263	0.3919
A591_RS06420	-0.3199	0.392
A591_RS14570	-0.3723	0.392
A591_RS16335	0.7288	0.392
A591_RS00995	0.4559	0.3928
A591_RS08900	0.6233	0.3931
A591_RS13150	0.4656	0.3934
A591_RS17440	0.5749	0.3937
A591_RS11310	0.5551	0.3947
A591_RS18370	0.4408	0.3947
A591_RS17215	0.5364	0.3959
A591_RS13860	-0.7716	0.3968
A591_RS05915	-2.282	0.3974
A591_RS09905	0.5186	0.3976
A591_RS03030	-0.5173	0.3976
A591_RS01855	-0.8785	0.3986
A591_RS16045	-0.789	0.3994
A591_RS05070	-0.3752	0.3994
A591_RS12955	-0.9273	0.3997
A591_RS04455	-0.3093	0.3998
A591_RS13730	-0.5928	0.4002
A591_RS14775	0.2735	0.4003
A591_RS09965	0.4237	0.4018
A591_RS14515	-0.4383	0.4019
A591_RS04730	0.4489	0.403
A591_RS06325	-0.4512	0.4037
A591_RS04950	0.297	0.4043
A591_RS16865	-0.5528	0.4054
A591_RS02055	-0.377	0.4054
A591_RS01965	-0.2857	0.4062
A591_RS08115	-0.3915	0.4064
A591_RS17140	0.2258	0.4067
A591_RS05395	0.3016	0.4069
A591_RS03790	0.2512	0.407
A591_RS07205	0.2512	0.4076
A591_RS16110	-0.3636	0.4083
A591_RS13890	-1.898	0.4083
A591_RS10125	-0.3799	0.4085
A591_RS03915	0.2745	0.4086
A591_RS11220	-0.5702	0.4089
A591_RS14910	0.4006	0.4089
A591_RS07255	0.9291	0.409
A591_RS05775	0.2613	0.4094
A591_RS02520	0.2624	0.4098
A591_RS12635	-0.3575	0.4101
A591_RS04760	-0.4047	0.4103
A591_RS12545	0.2762	0.4104
A591_RS12280	0.3833	0.4105
A591_RS02425	0.227	0.4106
A591_RS06525	0.2138	0.4106
A591_RS12030	-0.5183	0.4107
A591_RS12735	-0.5503	0.4119
A591_RS06310	0.288	0.4124
A591_RS16855	-0.3335	0.4127
A591_RS07160	0.2513	0.4128
A591_RS13195	-0.3518	0.4129
A591_RS17430	-0.8979	0.413
A591_RS00295	-0.5274	0.413
A591_RS08760	0.6756	0.4131
A591_RS00470	0.6334	0.4141
A591_RS09050	0.2519	0.4143
A591_RS09425	-0.7246	0.4144
A591_RS16190	-1.002	0.4151
A591_RS12750	-0.5044	0.4152
A591_RS18950	0.4062	0.4152
A591_RS07225	0.5299	0.4152
A591_RS09750	-0.7737	0.4159
A591_RS07665	0.8217	0.4176
A591_RS10215	-0.6757	0.4179
A591_RS01975	-1.841	0.4182
A591_RS11665	1.6179	0.4183
A591_RS14765	0.296	0.4184
A591_RS01170	-1.239	0.4186
A591_RS01995	0.3697	0.4186
A591_RS16230	-0.3598	0.4189
A591_RS11235	-0.5633	0.4192
A591_RS12200	-1.505	0.4193
A591_RS19105	0.35	0.4195
A591_RS11280	-0.3901	0.4197
A591_RS02140	-0.3629	0.4198
A591_RS17520	0.8768	0.42
A591_RS13530	-0.3626	0.42
A591_RS00425	-0.4877	0.4205
A591_RS11765	-0.3238	0.4206
A591_RS10485	-0.2463	0.4209
A591_RS04305	0.3757	0.421
A591_RS12015	0.2456	0.4211
A591_RS09450	-1.154	0.4223
A591_RS04330	0.5026	0.4232
A591_RS09550	0.829	0.4235
A591_RS03535	-0.8439	0.4236
A591_RS16400	0.5505	0.4236
A591_RS16080	-0.6538	0.4236
A591_RS13725	-0.81	0.4238
A591_RS04085	0.4557	0.4239
A591_RS04020	-0.2665	0.4244
A591_RS04215	0.2773	0.425
A591_RS12250	0.5534	0.4252
A591_RS16945	-0.4534	0.4254
A591_RS05895	1.6791	0.4255
A591_RS10785	-1.001	0.4258
A591_RS19120	-0.2565	0.4259
A591_RS12650	-0.3638	0.4263
A591_RS04690	0.2479	0.4266
A591_RS00765	-0.494	0.4269
A591_RS12080	-0.7359	0.427
A591_RS02490	0.3154	0.4277
A591_RS09325	-1.04	0.4277
A591_RS07525	-0.3635	0.4278
A591_RS09655	-0.5852	0.428
A591_RS08010	0.5412	0.4288
A591_RS17770	-0.6306	0.4289
A591_RS10545	0.2348	0.4303
A591_RS07355	0.6496	0.4307
A591_RS09030	-0.4921	0.4308
A591_RS16895	0.2698	0.4309
A591_RS09420	-0.842	0.4315
A591_RS17090	-0.266	0.4317
A591_RS08565	-0.5676	0.4317
A591_RS02710	-0.457	0.4318
A591_RS09635	-0.6153	0.4326
A591_RS19285	-0.2856	0.4331
A591_RS15985	-1.057	0.4337
A591_RS02820	0.2634	0.434
A591_RS05670	0.278	0.434
A591_RS17305	-0.3782	0.4347
A591_RS17900	-0.6465	0.435
A591_RS05885	-0.2354	0.4352
A591_RS02355	0.7452	0.4354
A591_RS05245	-0.3341	0.4358
A591_RS11460	0.4443	0.4366
A591_RS08040	-0.4198	0.4367
A591_RS17190	2.5931	0.4373
A591_RS05200	-0.7612	0.4373
A591_RS06475	-0.3975	0.4382
A591_RS00925	-0.6046	0.4383
A591_RS08495	-0.3986	0.4393
A591_RS04710	-0.5886	0.4401
A591_RS07695	0.2473	0.4401
A591_RS14445	0.5608	0.4402
A591_RS19230	0.2595	0.4408
A591_RS10670	0.2806	0.4414
A591_RS00960	0.9986	0.4419
A591_RS04445	0.2084	0.442
A591_RS12875	0.2434	0.4432
A591_RS18315	0.2324	0.4432
A591_RS07955	-0.4197	0.4442
A591_RS01940	-0.3422	0.4442
A591_RS00705	-0.3292	0.4446
A591_RS17460	1.0677	0.4446
A591_RS08175	0.284	0.4449
A591_RS06650	2.4545	0.445
A591_RS07045	2.4545	0.445
A591_RS10465	-0.5737	0.4451
A591_RS11400	-0.4471	0.4451
A591_RS05865	0.2641	0.4456
A591_RS01875	-0.2733	0.4463
A591_RS09910	0.4566	0.4465
A591_RS15945	0.6218	0.4465
A591_RS01825	0.2559	0.4469
A591_RS05870	0.2638	0.447
A591_RS00570	-1.053	0.447
A591_RS14820	-0.521	0.4471
A591_RS12675	0.2299	0.4486
A591_RS07095	0.5951	0.4499
A591_RS04985	0.2929	0.4501
A591_RS17565	-0.317	0.4502
A591_RS11850	-0.2552	0.4503
A591_RS08520	1.4243	0.4505
A591_RS13715	-0.2358	0.4509
A591_RS01055	-0.3786	0.4511
A591_RS17495	-2.335	0.4521
A591_RS04570	-0.2449	0.4522
A591_RS19030	0.2554	0.4523
A591_RS07085	0.5261	0.4526
A591_RS04300	-0.4722	0.453
A591_RS12770	2.4282	0.4534
A591_RS17040	0.2836	0.4537
A591_RS01395	0.3937	0.4538
A591_RS00725	-0.2156	0.4554
A591_RS16475	0.5066	0.4567
A591_RS08570	-0.7885	0.4568
A591_RS16610	-0.3945	0.457
A591_RS08765	0.519	0.457
A591_RS10265	-0.4025	0.4571
A591_RS14995	0.875	0.4572
A591_RS06745	-0.3156	0.4576
A591_RS10630	1.9023	0.459
A591_RS02880	0.206	0.4601
A591_RS12535	0.2416	0.4601
A591_RS07440	0.6835	0.4603
A591_RS03555	-0.2601	0.4614
A591_RS01840	0.2292	0.4616
A591_RS06790	-0.3474	0.4618
A591_RS11555	0.3645	0.4619
A591_RS01810	-1.156	0.4625
A591_RS13950	-0.3594	0.4628
A591_RS14340	0.6458	0.4628
A591_RS13840	-0.2621	0.4634
A591_RS11845	-0.2079	0.4635
A591_RS15150	0.6323	0.4636
A591_RS17585	-0.2621	0.4643
A591_RS06340	0.4766	0.4645
A591_RS17485	-0.9764	0.4645
A591_RS09790	0.7726	0.4646
A591_RS05995	-0.2743	0.4646
A591_RS11120	-0.3195	0.4649
A591_RS02090	-1.72	0.465
A591_RS14825	0.3117	0.4653
A591_RS18340	-0.5981	0.4655
A591_RS07090	0.4971	0.4655
A591_RS14845	0.2767	0.4657
A591_RS09020	0.6192	0.4657
A591_RS05655	0.4589	0.4657
A591_RS16910	1.5437	0.4662
A591_RS01425	-0.6289	0.4664
A591_RS12585	-0.2986	0.4665
A591_RS16020	-0.4189	0.4673
A591_RS01225	-1.293	0.4674
A591_RS14585	0.2287	0.4677
A591_RS13515	-0.3562	0.469
A591_RS08450	0.8631	0.4692
A591_RS15760	-0.2153	0.4692
A591_RS06530	-0.2382	0.4696
A591_RS02295	-0.3814	0.4696
A591_RS13940	-1.046	0.4697
A591_RS00915	0.3905	0.4702
A591_RS07585	-0.6659	0.4704
A591_RS16000	-0.7123	0.4706
A591_RS00430	-0.5026	0.4708
A591_RS09640	0.4151	0.4709
A591_RS17860	0.3648	0.4711
A591_RS07885	1.6183	0.4713
A591_RS10050	-0.5175	0.4714
A591_RS01730	-0.315	0.4714
A591_RS11585	0.2351	0.472
A591_RS09865	0.7515	0.472
A591_RS00010	0.6692	0.4723
A591_RS11875	0.3903	0.4729
A591_RS10610	1.2672	0.473
A591_RS14355	-0.7209	0.473
A591_RS00015	0.2537	0.4738
A591_RS05985	-0.4854	0.4738
A591_RS05290	0.2517	0.4747
A591_RS17560	-0.2493	0.4753
A591_RS18840	0.2278	0.4756
A591_RS10120	-0.2994	0.4758
A591_RS02420	-0.4018	0.476
A591_RS07365	0.4916	0.4764
A591_RS03855	-0.4595	0.4766
A591_RS09275	-0.6433	0.4773
A591_RS02600	0.6993	0.4775
A591_RS16555	-0.4486	0.4784
A591_RS09065	-0.7266	0.4791
A591_RS06545	0.2436	0.4793
A591_RS03610	0.2891	0.4804
A591_RS13775	-0.8252	0.4806
A591_RS06780	0.215	0.481
A591_RS06855	-0.2994	0.481
A591_RS17825	-0.4688	0.4821
A591_RS05315	0.285	0.4828
A591_RS17645	-0.2984	0.4828
A591_RS01470	0.3235	0.4833
A591_RS03275	-2.116	0.4834
A591_RS07180	-2.116	0.4834
A591_RS13250	-2.116	0.4834
A591_RS20085	-2.116	0.4834
A591_RS07745	0.1871	0.4836
A591_RS08595	1.9352	0.4836
A591_RS10350	-1.345	0.484
A591_RS18130	-0.4625	0.4842
A591_RS07445	-0.2658	0.4843
A591_RS02065	0.2297	0.4848
A591_RS13045	0.2581	0.4848
A591_RS10005	0.8325	0.4849
A591_RS15770	0.2248	0.485
A591_RS16495	-0.4315	0.4851
A591_RS06030	0.3655	0.4853
A591_RS18150	-0.5936	0.4853
A591_RS02070	0.2296	0.4858
A591_RS04125	-1.652	0.486
A591_RS11005	0.6422	0.486
A591_RS04475	0.3827	0.486
A591_RS07175	0.2214	0.4864
A591_RS07195	0.566	0.4867
A591_RS09530	0.8722	0.4871
A591_RS17335	0.2558	0.4873
A591_RS14625	0.2511	0.4876
A591_RS15285	-0.2776	0.4887
A591_RS05815	0.4539	0.4887
A591_RS04855	-0.3303	0.4888
A591_RS02565	-0.3284	0.4892
A591_RS10775	-0.3331	0.4908
A591_RS01200	0.3926	0.4911
A591_RS01485	-0.277	0.4911
A591_RS18585	-1.079	0.492
A591_RS07710	-0.8466	0.492
A591_RS00805	0.3074	0.4924
A591_RS17475	0.2607	0.493
A591_RS13450	0.2502	0.4937
A591_RS05905	-0.3712	0.4943
A591_RS02475	0.2133	0.4947
A591_RS02285	0.1841	0.4951
A591_RS10825	0.8267	0.496
A591_RS17175	0.3208	0.4962
A591_RS06205	0.1898	0.4966
A591_RS13850	-0.3704	0.4968
A591_RS06285	-1.12	0.4969
A591_RS00435	-0.5646	0.4971
A591_RS05700	-0.3264	0.4973
A591_RS14560	0.2199	0.4973
A591_RS05790	1.8782	0.4974
A591_RS06900	0.4184	0.4975
A591_RS19255	-0.2462	0.4983
A591_RS01780	0.2191	0.4992
A591_RS19250	-0.502	0.4993
A591_RS09210	-0.559	0.4997
A591_RS10885	-0.4745	0.4998
A591_RS15315	0.2015	0.5
A591_RS05180	0.3128	0.5001
A591_RS11640	0.5277	0.5002
A591_RS03735	0.1797	0.5002
A591_RS11380	0.2441	0.5004
A591_RS03680	0.2151	0.5005
A591_RS14325	-0.4794	0.5008
A591_RS06565	0.189	0.501
A591_RS07450	-0.367	0.5011
A591_RS12995	-0.3187	0.5014
A591_RS20240	2.2819	0.5016
A591_RS14635	-0.4646	0.5018
A591_RS10990	-0.7377	0.5019
A591_RS10530	0.178	0.5021
A591_RS09225	-0.4737	0.5022
A591_RS05410	0.2054	0.5024
A591_RS04930	0.3323	0.5024
A591_RS12155	1.8774	0.5025
A591_RS16250	-0.6189	0.5031
A591_RS08890	0.6999	0.5036
A591_RS01950	-2.071	0.5037
A591_RS15430	-0.6513	0.5042
A591_RS10015	-0.5498	0.5042
A591_RS10045	-1.347	0.5044
A591_RS15795	0.2394	0.5046
A591_RS18035	0.1802	0.5046
A591_RS13485	1.2714	0.505
A591_RS16525	-0.4095	0.5051
[truncated: 1,593 more rows]
