# Supplementary material for: Disruption of rcnB modulates colistin susceptibility in Acinetobacter baumannii AB5075
Source: Virulence. 2026 Jul 14;17(1):2697100. doi: 10.1080/21505594.2026.2697100 (PMC13371490; doi:10.1080/21505594.2026.2697100)
Supplement: Table S1 Primers used in the st.xlsx [file KVIR_A_2697100_SM8512.xlsx]

## Sheet: Table S1 Primers used in the st
Oligonucleotide	Sequence (5′–3′)	Description	Source or reference
rcnB-up-F	ATGCCTGATCCCAAAAAGTT	Amplification of ~ 483 bp rcnB upstream for gene deletion	This study
rcnB-up-R	TTAATCTAGCTTATGCCAACTCGTCATCTTGC	Amplification of ~ 483 bp rcnB upstream for gene deletion	This study
rcnB-down-F	GAGTTGGCATGCTAGATTAAGAGAGAGTCA	Amplification of ~ 576 bp rcnB downstream for gene deletion	This study
rcnB-down-R	GTAGGCGGAATCAACTGATC	Amplification of ~ 576 bp rcnB downstream for gene deletion	This study
rcnB-spacer-F	TAGTTTCACCCAGTGGTATCCACG	rcnB spacer for gene deletion	This study
rcnB-spacer-R	AAACCGTGGATACCACTGGGTGAA	rcnB spacer for gene deletion	This study
Cas9-F	GGAGAGACAGCGGAAGCGAC	Amplication of the Cas9 gene	This study
Cas9-R	TCAGTCACCTCCTAGCTGAC	Amplication of the Cas9 gene	This study
sacB-F	GCAGACCGCTAACACAGTAC	Amplication of the sacB gene	This study
sacB-R	AGCAGATTGTACTGAGAGTG	Amplication of the sacB gene	This study
rcnB-s-F	GATTACTTTACAAACCAAGCG	Flanking primers for verifying the successful deletion of the rcnB gene	This study
rcnB-s-R	GTAGCAAGGTGATTGGCGACA	Flanking primers for verifying the successful deletion of the rcnB gene	This study
RT-rcnB-F	ATCATTGCGGTGGTCATAACG	Primers used for reverse transcription polymerase chain reaction (RT-PCR) amplification of the rcnB gene	This study
RT-rcnB-R	ATGTTGGGTATGTCGGCAACT	Primers used for reverse transcription polymerase chain reaction (RT-PCR) amplification of the rcnB gene	This study
RT-16s-F	GGCAGGGATACAACCTGAACT	Primers used for reverse transcription polymerase chain reaction (RT-PCR) amplification of the 16S rRNA gene	This study
RT-16s-R	ATACGGTCCCCAATACACCAG	Primers used for reverse transcription polymerase chain reaction (RT-PCR) amplification of the 16S rRNA gene	This study
